# Supplementary material for: Anisotropic flexibility and rigidification in a TPE-based Zr-MOFs with scu topology
Source: Nat Commun. 2023 Sep 2;14:5347. doi: 10.1038/s41467-023-41055-6 (PMC10475113; doi:10.1038/s41467-023-41055-6)
Supplement: Supplementary file 3 — Source data [file 41467_2023_41055_MOESM3_ESM.xlsx]

## Sheet: Fig.3c
Zr-TCPE		Zr-TCPE-H		Restored
2 theta	intensity	2 theta	intensity	2 theta	intensity
4	7085	4	629	4	594
4.01	7269	4.01	672	4.01	622
4.02	7146	4.02	622	4.02	623
4.03	7134	4.03	656	4.03	559
4.04	7172	4.04	632	4.04	563
4.05	7012	4.05	609	4.05	574
4.06	7229	4.06	605	4.06	588
4.07	6938	4.07	610	4.07	605
4.08	7052	4.08	622	4.08	581
4.09	6997	4.09	646	4.09	576
4.1	6964	4.1	656	4.1	527
4.11	7009	4.11	612	4.11	553
4.12	6884	4.12	598	4.12	583
4.13	7064	4.13	647	4.13	567
4.14	7056	4.14	656	4.14	554
4.15	7023	4.15	603	4.15	533
4.16	6958	4.16	614	4.16	570
4.17	6886	4.17	629	4.17	629
4.18	6908	4.18	611	4.18	560
4.19	6909	4.19	636	4.19	533
4.2	6985	4.2	629	4.2	576
4.21	6981	4.21	663	4.21	545
4.22	6859	4.22	643	4.22	544
4.23	6851	4.23	629	4.23	535
4.24	6877	4.24	667	4.24	538
4.25	6823	4.25	635	4.25	516
4.26	6932	4.26	624	4.26	529
4.27	7029	4.27	634	4.27	554
4.28	6980	4.28	649	4.28	533
4.29	6891	4.29	640	4.29	526
4.3	6862	4.3	638	4.3	526
4.31	6931	4.31	628	4.31	526
4.32	6965	4.32	634	4.32	536
4.33	6718	4.33	641	4.33	493
4.34	6771	4.34	636	4.34	501
4.35	6915	4.35	615	4.35	516
4.36	6866	4.36	635	4.36	532
4.37	6740	4.37	610	4.37	531
4.38	6803	4.38	617	4.38	518
4.39	6843	4.39	624	4.39	569
4.4	6762	4.4	614	4.4	553
4.41	6833	4.41	605	4.41	493
4.42	6814	4.42	629	4.42	531
4.43	6833	4.43	616	4.43	491
4.44	6762	4.44	598	4.44	508
4.45	6680	4.45	629	4.45	547
4.46	6707	4.46	658	4.46	520
4.47	6750	4.47	641	4.47	541
4.48	6802	4.48	633	4.48	491
4.49	6776	4.49	622	4.49	502
4.5	6724	4.5	638	4.5	519
4.51	6855	4.51	649	4.51	488
4.52	7003	4.52	632	4.52	513
4.53	6734	4.53	640	4.53	472
4.54	6772	4.54	654	4.54	521
4.55	6857	4.55	659	4.55	523
4.56	6898	4.56	615	4.56	499
4.57	6852	4.57	606	4.57	503
4.58	6862	4.58	630	4.58	503
4.59	6821	4.59	639	4.59	501
4.6	6788	4.6	642	4.6	493
4.61	6788	4.61	683	4.61	522
4.62	6915	4.62	662	4.62	521
4.63	6843	4.63	649	4.63	519
4.64	6964	4.64	630	4.64	511
4.65	6999	4.65	617	4.65	507
4.66	6983	4.66	631	4.66	473
4.67	6973	4.67	644	4.67	500
4.68	6904	4.68	666	4.68	470
4.69	6991	4.69	672	4.69	479
4.7	6957	4.7	627	4.7	505
4.71	7076	4.71	625	4.71	517
4.72	7055	4.72	617	4.72	500
4.73	7073	4.73	627	4.73	522
4.74	6920	4.74	658	4.74	514
4.75	7204	4.75	668	4.75	524
4.76	7181	4.76	619	4.76	534
4.77	7194	4.77	637	4.77	536
4.78	7295	4.78	637	4.78	513
4.79	7149	4.79	596	4.79	501
4.8	7283	4.8	657	4.8	504
4.81	7318	4.81	659	4.81	541
4.82	7358	4.82	627	4.82	508
4.83	7303	4.83	676	4.83	495
4.84	7369	4.84	678	4.84	528
4.85	7261	4.85	643	4.85	478
4.86	7490	4.86	637	4.86	516
4.87	7456	4.87	701	4.87	526
4.88	7540	4.88	677	4.88	523
4.89	7620	4.89	716	4.89	526
4.9	7631	4.9	701	4.9	503
4.91	7555	4.91	706	4.91	523
4.92	7710	4.92	700	4.92	521
4.93	7719	4.93	712	4.93	505
4.94	7743	4.94	708	4.94	545
4.95	7939	4.95	687	4.95	492
4.96	7811	4.96	708	4.96	520
4.97	7999	4.97	715	4.97	527
4.98	8107	4.98	725	4.98	546
4.99	8074	4.99	726	4.99	513
5	8252	5	748	5	527
5.01	8165	5.01	697	5.01	560
5.02	8311	5.02	757	5.02	511
5.03	8349	5.03	717	5.03	548
5.04	8463	5.04	785	5.04	546
5.05	8545	5.05	785	5.05	512
5.06	8647	5.06	764	5.06	554
5.07	8675	5.07	787	5.07	560
5.08	8813	5.08	827	5.08	572
5.09	8836	5.09	789	5.09	520
5.1	8979	5.1	765	5.1	544
5.11	9198	5.11	776	5.11	544
5.12	9339	5.12	828	5.12	591
5.13	9450	5.13	821	5.13	540
5.14	9605	5.14	822	5.14	549
5.15	9641	5.15	829	5.15	584
5.16	10114	5.16	876	5.16	552
5.17	10173	5.17	868	5.17	578
5.18	10245	5.18	950	5.18	569
5.19	10287	5.19	913	5.19	585
5.2	10453	5.2	940	5.2	619
5.21	10717	5.21	955	5.21	640
5.22	10914	5.22	1032	5.22	606
5.23	11070	5.23	1049	5.23	607
5.24	11138	5.24	1024	5.24	644
5.25	11518	5.25	1057	5.25	671
5.26	11638	5.26	1167	5.26	701
5.27	11744	5.27	1116	5.27	725
5.28	12038	5.28	1177	5.28	679
5.29	12292	5.29	1238	5.29	730
5.3	12588	5.3	1295	5.3	745
5.31	12856	5.31	1383	5.31	784
5.32	13125	5.32	1361	5.32	758
5.33	13597	5.33	1411	5.33	771
5.34	13699	5.34	1480	5.34	788
5.35	14242	5.35	1487	5.35	781
5.36	14651	5.36	1619	5.36	851
5.37	14908	5.37	1693	5.37	850
5.38	15441	5.38	1772	5.38	925
5.39	15983	5.39	1843	5.39	911
5.4	16423	5.4	2028	5.4	1014
5.41	16964	5.41	1934	5.41	980
5.42	17507	5.42	2078	5.42	1063
5.43	18224	5.43	2207	5.43	1043
5.44	18828	5.44	2323	5.44	1089
5.45	19724	5.45	2440	5.45	1183
5.46	20407	5.46	2511	5.46	1187
5.47	21365	5.47	2542	5.47	1233
5.48	22171	5.48	2751	5.48	1314
5.49	23093	5.49	2793	5.49	1393
5.5	24425	5.5	2858	5.5	1428
5.51	25514	5.51	2912	5.51	1578
5.52	26639	5.52	2766	5.52	1615
5.53	27831	5.53	2883	5.53	1704
5.54	29568	5.54	2952	5.54	1736
5.55	30894	5.55	2910	5.55	1808
5.56	32781	5.56	2833	5.56	1982
5.57	34479	5.57	2722	5.57	2066
5.58	36561	5.58	2661	5.58	2161
5.59	38732	5.59	2574	5.59	2332
5.6	41196	5.6	2412	5.6	2387
5.61	44433	5.61	2304	5.61	2523
5.62	47594	5.62	2231	5.62	2759
5.63	51198	5.63	1984	5.63	2880
5.64	55203	5.64	1902	5.64	3022
5.65	60027	5.65	1831	5.65	3249
5.66	65712	5.66	1642	5.66	3371
5.67	72514	5.67	1512	5.67	3742
5.68	78916	5.68	1441	5.68	3822
5.69	86762	5.69	1289	5.69	3975
5.7	96042	5.7	1230	5.7	4218
5.71	106035	5.71	1245	5.71	4346
5.72	116573	5.72	1167	5.72	4416
5.73	127535	5.73	1076	5.73	4320
5.74	137974	5.74	1023	5.74	4056
5.75	147414	5.75	960	5.75	3960
5.76	155685	5.76	900	5.76	3895
5.77	160393	5.77	920	5.77	3702
5.78	161029	5.78	859	5.78	3361
5.79	157622	5.79	836	5.79	3082
5.8	148737	5.8	765	5.8	2718
5.81	136824	5.81	802	5.81	2415
5.82	121947	5.82	733	5.82	2230
5.83	106025	5.83	728	5.83	1988
5.84	90285	5.84	698	5.84	1797
5.85	75752	5.85	692	5.85	1601
5.86	63202	5.86	668	5.86	1458
5.87	52043	5.87	692	5.87	1397
5.88	43373	5.88	654	5.88	1270
5.89	37080	5.89	646	5.89	1153
5.9	31392	5.9	636	5.9	1113
5.91	27603	5.91	626	5.91	1040
5.92	24200	5.92	599	5.92	986
5.93	21820	5.93	621	5.93	915
5.94	19983	5.94	598	5.94	883
5.95	18257	5.95	613	5.95	886
5.96	17114	5.96	555	5.96	824
5.97	16052	5.97	556	5.97	789
5.98	15187	5.98	537	5.98	734
5.99	14645	5.99	545	5.99	726
6	13903	6	526	6	698
6.01	13366	6.01	568	6.01	627
6.02	12904	6.02	530	6.02	651
6.03	12416	6.03	549	6.03	594
6.04	12135	6.04	526	6.04	608
6.05	11799	6.05	553	6.05	599
6.06	11286	6.06	530	6.06	599
6.07	11156	6.07	488	6.07	581
6.08	10904	6.08	482	6.08	603
6.09	10637	6.09	507	6.09	583
6.1	10183	6.1	532	6.1	528
6.11	10382	6.11	497	6.11	527
6.12	10116	6.12	493	6.12	513
6.13	9703	6.13	491	6.13	519
6.14	9630	6.14	493	6.14	491
6.15	9252	6.15	433	6.15	486
6.16	9103	6.16	451	6.16	438
6.17	8897	6.17	502	6.17	514
6.18	8592	6.18	463	6.18	482
6.19	8452	6.19	462	6.19	474
6.2	8474	6.2	446	6.2	437
6.21	8285	6.21	427	6.21	478
6.22	8200	6.22	425	6.22	432
6.23	7946	6.23	432	6.23	433
6.24	7788	6.24	413	6.24	463
6.25	7763	6.25	422	6.25	391
6.26	7569	6.26	421	6.26	408
6.27	7438	6.27	457	6.27	414
6.28	7242	6.28	433	6.28	412
6.29	7147	6.29	445	6.29	414
6.3	7043	6.3	421	6.3	414
6.31	7006	6.31	429	6.31	425
6.32	6706	6.32	426	6.32	407
6.33	6731	6.33	424	6.33	436
6.34	6562	6.34	411	6.34	421
6.35	6508	6.35	378	6.35	389
6.36	6418	6.36	426	6.36	407
6.37	6429	6.37	403	6.37	416
6.38	6320	6.38	401	6.38	400
6.39	6244	6.39	422	6.39	429
6.4	6203	6.4	395	6.4	368
6.41	6059	6.41	373	6.41	372
6.42	5894	6.42	401	6.42	365
6.43	5929	6.43	382	6.43	380
6.44	5913	6.44	392	6.44	396
6.45	5719	6.45	391	6.45	386
6.46	5701	6.46	381	6.46	381
6.47	5510	6.47	379	6.47	359
6.48	5525	6.48	380	6.48	365
6.49	5666	6.49	355	6.49	407
6.5	5438	6.5	391	6.5	375
6.51	5449	6.51	377	6.51	380
6.52	5396	6.52	377	6.52	377
6.53	5324	6.53	393	6.53	398
6.54	5337	6.54	378	6.54	389
6.55	5379	6.55	380	6.55	367
6.56	5294	6.56	383	6.56	381
6.57	5392	6.57	366	6.57	379
6.58	5105	6.58	401	6.58	366
6.59	5324	6.59	399	6.59	378
6.6	5232	6.6	418	6.6	390
6.61	5174	6.61	362	6.61	382
6.62	5148	6.62	328	6.62	360
6.63	5204	6.63	369	6.63	352
6.64	5300	6.64	354	6.64	385
6.65	5244	6.65	372	6.65	372
6.66	5267	6.66	335	6.66	382
6.67	5150	6.67	367	6.67	391
6.68	5129	6.68	374	6.68	408
6.69	5373	6.69	369	6.69	401
6.7	5331	6.7	355	6.7	366
6.71	5236	6.71	364	6.71	388
6.72	5360	6.72	362	6.72	368
6.73	5354	6.73	330	6.73	369
6.74	5368	6.74	340	6.74	395
6.75	5435	6.75	351	6.75	368
6.76	5433	6.76	338	6.76	435
6.77	5438	6.77	337	6.77	388
6.78	5634	6.78	347	6.78	424
6.79	5600	6.79	344	6.79	421
6.8	5726	6.8	344	6.8	395
6.81	6026	6.81	342	6.81	408
6.82	5967	6.82	352	6.82	408
6.83	6165	6.83	352	6.83	418
6.84	6253	6.84	323	6.84	390
6.85	6349	6.85	323	6.85	447
6.86	6411	6.86	346	6.86	405
6.87	6574	6.87	324	6.87	428
6.88	6803	6.88	374	6.88	451
6.89	7072	6.89	345	6.89	442
6.9	7117	6.9	337	6.9	445
6.91	7499	6.91	374	6.91	468
6.92	7969	6.92	343	6.92	492
6.93	8115	6.93	361	6.93	482
6.94	8477	6.94	340	6.94	500
6.95	8778	6.95	322	6.95	518
6.96	9247	6.96	303	6.96	472
6.97	10019	6.97	337	6.97	524
6.98	10471	6.98	332	6.98	552
6.99	10983	6.99	330	6.99	544
7	11681	7	312	7	545
7.01	12626	7.01	307	7.01	570
7.02	13698	7.02	322	7.02	612
7.03	14502	7.03	329	7.03	573
7.04	15408	7.04	309	7.04	624
7.05	16483	7.05	343	7.05	645
7.06	17548	7.06	328	7.06	663
7.07	18600	7.07	359	7.07	634
7.08	19669	7.08	323	7.08	695
7.09	20935	7.09	309	7.09	703
7.1	22105	7.1	325	7.1	690
7.11	22501	7.11	310	7.11	667
7.12	22983	7.12	319	7.12	727
7.13	22687	7.13	329	7.13	709
7.14	22191	7.14	346	7.14	695
7.15	21066	7.15	270	7.15	697
7.16	19385	7.16	339	7.16	673
7.17	17804	7.17	317	7.17	649
7.18	16105	7.18	295	7.18	611
7.19	13989	7.19	319	7.19	561
7.2	12066	7.2	321	7.2	582
7.21	10287	7.21	307	7.21	548
7.22	8804	7.22	306	7.22	534
7.23	7809	7.23	339	7.23	513
7.24	6836	7.24	313	7.24	469
7.25	6447	7.25	320	7.25	425
7.26	6023	7.26	348	7.26	411
7.27	5548	7.27	331	7.27	439
7.28	5412	7.28	349	7.28	410
7.29	5147	7.29	315	7.29	404
7.3	5080	7.3	304	7.3	388
7.31	4913	7.31	292	7.31	396
7.32	4837	7.32	330	7.32	397
7.33	4706	7.33	323	7.33	373
7.34	4699	7.34	339	7.34	341
7.35	4542	7.35	350	7.35	372
7.36	4561	7.36	321	7.36	336
7.37	4385	7.37	316	7.37	336
7.38	4440	7.38	292	7.38	322
7.39	4368	7.39	303	7.39	349
7.4	4320	7.4	331	7.4	326
7.41	4256	7.41	314	7.41	319
7.42	4312	7.42	303	7.42	340
7.43	4380	7.43	306	7.43	348
7.44	4209	7.44	304	7.44	336
7.45	4245	7.45	312	7.45	313
7.46	4175	7.46	332	7.46	324
7.47	4109	7.47	302	7.47	299
7.48	4056	7.48	301	7.48	354
7.49	4031	7.49	323	7.49	302
7.5	3993	7.5	311	7.5	295
7.51	4005	7.51	339	7.51	296
7.52	4051	7.52	303	7.52	309
7.53	3962	7.53	315	7.53	316
7.54	4015	7.54	323	7.54	305
7.55	4024	7.55	325	7.55	287
7.56	3895	7.56	301	7.56	315
7.57	3854	7.57	304	7.57	296
7.58	3866	7.58	332	7.58	327
7.59	3889	7.59	334	7.59	285
7.6	3723	7.6	310	7.6	297
7.61	3768	7.61	294	7.61	286
7.62	3811	7.62	300	7.62	303
7.63	3741	7.63	324	7.63	304
7.64	3883	7.64	302	7.64	312
7.65	3641	7.65	327	7.65	305
7.66	3708	7.66	341	7.66	296
7.67	3679	7.67	316	7.67	283
7.68	3675	7.68	316	7.68	294
7.69	3647	7.69	315	7.69	313
7.7	3790	7.7	299	7.7	302
7.71	3714	7.71	315	7.71	317
7.72	3741	7.72	300	7.72	300
7.73	3662	7.73	327	7.73	286
7.74	3701	7.74	315	7.74	300
7.75	3612	7.75	315	7.75	280
7.76	3625	7.76	329	7.76	280
7.77	3640	7.77	315	7.77	256
7.78	3698	7.78	317	7.78	299
7.79	3622	7.79	301	7.79	306
7.8	3610	7.8	316	7.8	280
7.81	3690	7.81	317	7.81	305
7.82	3628	7.82	279	7.82	303
7.83	3707	7.83	291	7.83	286
7.84	3661	7.84	301	7.84	283
7.85	3539	7.85	313	7.85	313
7.86	3656	7.86	299	7.86	291
7.87	3578	7.87	308	7.87	299
7.88	3568	7.88	275	7.88	301
7.89	3591	7.89	333	7.89	323
7.9	3558	7.9	303	7.9	290
7.91	3594	7.91	320	7.91	302
7.92	3582	7.92	357	7.92	282
7.93	3559	7.93	305	7.93	294
7.94	3696	7.94	302	7.94	307
7.95	3571	7.95	326	7.95	278
7.96	3620	7.96	342	7.96	277
7.97	3711	7.97	307	7.97	275
7.98	3698	7.98	328	7.98	310
7.99	3543	7.99	307	7.99	298
8	3718	8	341	8	311
8.01	3593	8.01	337	8.01	294
8.02	3478	8.02	291	8.02	300
8.03	3582	8.03	323	8.03	300
8.04	3670	8.04	335	8.04	283
8.05	3594	8.05	317	8.05	304
8.06	3699	8.06	327	8.06	294
8.07	3663	8.07	299	8.07	273
8.08	3684	8.08	319	8.08	304
8.09	3609	8.09	343	8.09	277
8.1	3660	8.1	316	8.1	287
8.11	3694	8.11	302	8.11	289
8.12	3592	8.12	305	8.12	304
8.13	3619	8.13	338	8.13	280
8.14	3704	8.14	324	8.14	331
8.15	3683	8.15	314	8.15	304
8.16	3787	8.16	299	8.16	261
8.17	3816	8.17	280	8.17	302
8.18	3747	8.18	334	8.18	342
8.19	3705	8.19	309	8.19	297
8.2	3788	8.2	306	8.2	294
8.21	3838	8.21	314	8.21	317
8.22	3892	8.22	320	8.22	303
8.23	3788	8.23	306	8.23	313
8.24	3886	8.24	277	8.24	296
8.25	3845	8.25	276	8.25	302
8.26	3906	8.26	296	8.26	302
8.27	3792	8.27	300	8.27	316
8.28	3924	8.28	325	8.28	297
8.29	4001	8.29	298	8.29	291
8.3	3974	8.3	302	8.3	324
8.31	3906	8.31	306	8.31	318
8.32	4110	8.32	320	8.32	330
8.33	4063	8.33	302	8.33	282
8.34	3917	8.34	325	8.34	292
8.35	3959	8.35	314	8.35	299
8.36	3997	8.36	282	8.36	319
8.37	4082	8.37	272	8.37	320
8.38	4034	8.38	304	8.38	307
8.39	4136	8.39	331	8.39	312
8.4	4020	8.4	294	8.4	323
8.41	3998	8.41	292	8.41	309
8.42	4108	8.42	295	8.42	326
8.43	4058	8.43	310	8.43	324
8.44	4220	8.44	280	8.44	326
8.45	4182	8.45	279	8.45	299
8.46	4250	8.46	293	8.46	321
8.47	4124	8.47	289	8.47	320
8.48	4325	8.48	282	8.48	315
8.49	4292	8.49	303	8.49	324
8.5	4411	8.5	285	8.5	336
8.51	4426	8.51	275	8.51	301
8.52	4323	8.52	261	8.52	321
8.53	4449	8.53	304	8.53	330
8.54	4472	8.54	269	8.54	330
8.55	4404	8.55	295	8.55	354
8.56	4634	8.56	270	8.56	346
8.57	4653	8.57	289	8.57	334
8.58	4646	8.58	306	8.58	338
8.59	4642	8.59	288	8.59	348
8.6	4815	8.6	282	8.6	340
8.61	4899	8.61	282	8.61	344
8.62	4893	8.62	279	8.62	370
8.63	4965	8.63	289	8.63	350
8.64	5052	8.64	297	8.64	347
8.65	4998	8.65	298	8.65	342
8.66	5234	8.66	301	8.66	348
8.67	5316	8.67	287	8.67	374
8.68	5391	8.68	277	8.68	375
8.69	5494	8.69	270	8.69	392
8.7	5627	8.7	299	8.7	392
8.71	5678	8.71	260	8.71	366
8.72	5783	8.72	297	8.72	401
8.73	6063	8.73	262	8.73	416
8.74	6122	8.74	251	8.74	376
8.75	6259	8.75	295	8.75	430
8.76	6407	8.76	288	8.76	430
8.77	6422	8.77	280	8.77	428
8.78	6567	8.78	255	8.78	448
8.79	6823	8.79	276	8.79	438
8.8	6914	8.8	314	8.8	451
8.81	7086	8.81	266	8.81	449
8.82	7263	8.82	283	8.82	467
8.83	7604	8.83	272	8.83	490
8.84	7769	8.84	289	8.84	536
8.85	7855	8.85	287	8.85	499
8.86	8124	8.86	305	8.86	516
8.87	8044	8.87	292	8.87	556
8.88	8415	8.88	301	8.88	560
8.89	8852	8.89	266	8.89	600
8.9	8947	8.9	263	8.9	597
8.91	9213	8.91	300	8.91	626
8.92	9659	8.92	301	8.92	611
8.93	10045	8.93	278	8.93	671
8.94	10381	8.94	296	8.94	646
8.95	10981	8.95	293	8.95	713
8.96	11477	8.96	288	8.96	712
8.97	12114	8.97	311	8.97	783
8.98	12985	8.98	313	8.98	807
8.99	13509	8.99	297	8.99	835
9	14445	9	306	9	904
9.01	15429	9.01	330	9.01	941
9.02	16498	9.02	311	9.02	968
9.03	17808	9.03	298	9.03	1015
9.04	18915	9.04	301	9.04	1090
9.05	20575	9.05	293	9.05	1181
9.06	22385	9.06	277	9.06	1169
9.07	24248	9.07	307	9.07	1245
9.08	26342	9.08	310	9.08	1275
9.09	28960	9.09	311	9.09	1327
9.1	31681	9.1	302	9.1	1448
9.11	34919	9.11	321	9.11	1537
9.12	38202	9.12	333	9.12	1527
9.13	41996	9.13	349	9.13	1578
9.14	45823	9.14	299	9.14	1663
9.15	50367	9.15	332	9.15	1746
9.16	54841	9.16	312	9.16	1763
9.17	59037	9.17	296	9.17	1733
9.18	63063	9.18	312	9.18	1825
9.19	65696	9.19	312	9.19	1818
9.2	67713	9.2	324	9.2	1827
9.21	68770	9.21	328	9.21	1809
9.22	67698	9.22	339	9.22	1838
9.23	65136	9.23	341	9.23	1722
9.24	61055	9.24	332	9.24	1564
9.25	55165	9.25	311	9.25	1535
9.26	48748	9.26	318	9.26	1472
9.27	41607	9.27	301	9.27	1334
9.28	34610	9.28	333	9.28	1270
9.29	28656	9.29	329	9.29	1116
9.3	23372	9.3	350	9.3	1009
9.31	19000	9.31	318	9.31	921
9.32	15872	9.32	357	9.32	854
9.33	13732	9.33	322	9.33	748
9.34	11756	9.34	351	9.34	681
9.35	10679	9.35	326	9.35	679
9.36	9630	9.36	307	9.36	684
9.37	8895	9.37	348	9.37	608
9.38	8299	9.38	360	9.38	573
9.39	8141	9.39	356	9.39	498
9.4	7765	9.4	345	9.4	493
9.41	7548	9.41	401	9.41	486
9.42	7483	9.42	358	9.42	455
9.43	7196	9.43	397	9.43	477
9.44	6896	9.44	377	9.44	426
9.45	6836	9.45	394	9.45	401
9.46	6816	9.46	383	9.46	446
9.47	6532	9.47	394	9.47	385
9.48	6439	9.48	414	9.48	358
9.49	6429	9.49	426	9.49	374
9.5	6297	9.5	392	9.5	373
9.51	6141	9.51	417	9.51	357
9.52	6122	9.52	402	9.52	354
9.53	5977	9.53	430	9.53	375
9.54	5941	9.54	407	9.54	343
9.55	5731	9.55	453	9.55	360
9.56	5652	9.56	476	9.56	360
9.57	5650	9.57	470	9.57	365
9.58	5583	9.58	469	9.58	322
9.59	5493	9.59	474	9.59	327
9.6	5340	9.6	478	9.6	375
9.61	5345	9.61	486	9.61	321
9.62	5370	9.62	474	9.62	309
9.63	5245	9.63	499	9.63	321
9.64	5276	9.64	515	9.64	328
9.65	5177	9.65	551	9.65	331
9.66	5123	9.66	511	9.66	351
9.67	5212	9.67	566	9.67	345
9.68	5062	9.68	551	9.68	326
9.69	4834	9.69	537	9.69	342
9.7	4895	9.7	596	9.7	333
9.71	4797	9.71	580	9.71	323
9.72	4724	9.72	576	9.72	323
9.73	4826	9.73	593	9.73	303
9.74	4710	9.74	583	9.74	326
9.75	4653	9.75	562	9.75	294
9.76	4689	9.76	587	9.76	329
9.77	4592	9.77	590	9.77	358
9.78	4581	9.78	546	9.78	335
9.79	4521	9.79	592	9.79	362
9.8	4585	9.8	589	9.8	308
9.81	4545	9.81	544	9.81	318
9.82	4525	9.82	555	9.82	354
9.83	4532	9.83	556	9.83	344
9.84	4492	9.84	540	9.84	340
9.85	4607	9.85	539	9.85	349
9.86	4542	9.86	531	9.86	377
9.87	4565	9.87	539	9.87	379
9.88	4641	9.88	521	9.88	387
9.89	4596	9.89	494	9.89	364
9.9	4718	9.9	500	9.9	386
9.91	4716	9.91	471	9.91	370
9.92	4816	9.92	476	9.92	388
9.93	4950	9.93	458	9.93	398
9.94	5144	9.94	474	9.94	372
9.95	5062	9.95	480	9.95	365
9.96	5210	9.96	420	9.96	418
9.97	5524	9.97	400	9.97	419
9.98	5565	9.98	426	9.98	428
9.99	5808	9.99	436	9.99	440
10	5881	10	405	10	401
10.01	6235	10.01	387	10.01	448
10.02	6419	10.02	427	10.02	415
10.03	6675	10.03	420	10.03	413
10.04	7003	10.04	373	10.04	407
10.05	7156	10.05	385	10.05	421
10.06	7371	10.06	395	10.06	392
10.07	7309	10.07	373	10.07	380
10.08	7071	10.08	370	10.08	327
10.09	7004	10.09	334	10.09	332
10.1	6901	10.1	392	10.1	347
10.11	6532	10.11	372	10.11	365
10.12	6225	10.12	341	10.12	327
10.13	5954	10.13	357	10.13	346
10.14	5500	10.14	355	10.14	320
10.15	5124	10.15	355	10.15	291
10.16	4958	10.16	326	10.16	281
10.17	4692	10.17	333	10.17	309
10.18	4508	10.18	358	10.18	289
10.19	4287	10.19	340	10.19	311
10.2	4210	10.2	322	10.2	297
10.21	4062	10.21	346	10.21	295
10.22	3903	10.22	321	10.22	304
10.23	3897	10.23	337	10.23	282
10.24	3778	10.24	312	10.24	287
10.25	3732	10.25	336	10.25	277
10.26	3742	10.26	328	10.26	284
10.27	3631	10.27	341	10.27	282
10.28	3589	10.28	335	10.28	276
10.29	3560	10.29	279	10.29	273
10.3	3499	10.3	303	10.3	276
10.31	3493	10.31	278	10.31	238
10.32	3615	10.32	322	10.32	288
10.33	3594	10.33	331	10.33	258
10.34	3418	10.34	320	10.34	273
10.35	3384	10.35	303	10.35	277
10.36	3335	10.36	292	10.36	268
10.37	3451	10.37	325	10.37	286
10.38	3446	10.38	296	10.38	240
10.39	3433	10.39	313	10.39	257
10.4	3332	10.4	309	10.4	293
10.41	3377	10.41	283	10.41	265
10.42	3383	10.42	274	10.42	261
10.43	3318	10.43	272	10.43	237
10.44	3396	10.44	276	10.44	267
10.45	3271	10.45	303	10.45	249
10.46	3275	10.46	285	10.46	241
10.47	3274	10.47	290	10.47	253
10.48	3214	10.48	301	10.48	262
10.49	3217	10.49	311	10.49	268
10.5	3411	10.5	266	10.5	291
10.51	3392	10.51	265	10.51	259
10.52	3368	10.52	284	10.52	278
10.53	3262	10.53	301	10.53	268
10.54	3314	10.54	269	10.54	264
10.55	3300	10.55	278	10.55	272
10.56	3400	10.56	278	10.56	250
10.57	3333	10.57	304	10.57	276
10.58	3293	10.58	272	10.58	234
10.59	3218	10.59	261	10.59	263
10.6	3219	10.6	280	10.6	231
10.61	3171	10.61	278	10.61	290
10.62	3144	10.62	254	10.62	251
10.63	3290	10.63	268	10.63	249
10.64	3215	10.64	271	10.64	269
10.65	3197	10.65	255	10.65	257
10.66	3196	10.66	287	10.66	262
10.67	3253	10.67	308	10.67	256
10.68	3225	10.68	255	10.68	260
10.69	3269	10.69	267	10.69	280
10.7	3241	10.7	278	10.7	257
10.71	3222	10.71	288	10.71	262
10.72	3282	10.72	264	10.72	260
10.73	3254	10.73	252	10.73	242
10.74	3261	10.74	266	10.74	260
10.75	3232	10.75	272	10.75	247
10.76	3159	10.76	274	10.76	261
10.77	3272	10.77	264	10.77	245
10.78	3229	10.78	305	10.78	272
10.79	3144	10.79	266	10.79	256
10.8	3220	10.8	261	10.8	255
10.81	3328	10.81	292	10.81	228
10.82	3226	10.82	280	10.82	266
10.83	3299	10.83	277	10.83	242
10.84	3210	10.84	269	10.84	255
10.85	3305	10.85	263	10.85	257
10.86	3264	10.86	261	10.86	265
10.87	3223	10.87	257	10.87	257
10.88	3269	10.88	257	10.88	276
10.89	3213	10.89	266	10.89	245
10.9	3336	10.9	285	10.9	262
10.91	3331	10.91	304	10.91	273
10.92	3261	10.92	289	10.92	267
10.93	3240	10.93	277	10.93	289
10.94	3322	10.94	282	10.94	247
10.95	3396	10.95	278	10.95	260
10.96	3319	10.96	294	10.96	278
10.97	3270	10.97	282	10.97	268
10.98	3349	10.98	255	10.98	263
10.99	3271	10.99	272	10.99	278
11	3282	11	282	11	261
11.01	3404	11.01	280	11.01	260
11.02	3289	11.02	312	11.02	273
11.03	3387	11.03	288	11.03	265
11.04	3391	11.04	293	11.04	244
11.05	3403	11.05	302	11.05	251
11.06	3362	11.06	311	11.06	277
11.07	3535	11.07	307	11.07	259
11.08	3414	11.08	305	11.08	278
11.09	3486	11.09	305	11.09	275
11.1	3466	11.1	320	11.1	282
11.11	3483	11.11	302	11.11	268
11.12	3476	11.12	322	11.12	277
11.13	3563	11.13	332	11.13	272
11.14	3506	11.14	326	11.14	275
11.15	3540	11.15	330	11.15	297
11.16	3530	11.16	352	11.16	289
11.17	3604	11.17	353	11.17	258
11.18	3554	11.18	354	11.18	264
11.19	3510	11.19	362	11.19	236
11.2	3698	11.2	333	11.2	287
11.21	3671	11.21	373	11.21	282
11.22	3529	11.22	361	11.22	272
11.23	3478	11.23	340	11.23	299
11.24	3555	11.24	400	11.24	288
11.25	3764	11.25	359	11.25	321
11.26	3671	11.26	376	11.26	303
11.27	3711	11.27	366	11.27	268
11.28	3781	11.28	345	11.28	309
11.29	3815	11.29	379	11.29	317
11.3	3769	11.3	355	11.3	294
11.31	3774	11.31	359	11.31	291
11.32	3905	11.32	396	11.32	299
11.33	3983	11.33	356	11.33	344
11.34	4003	11.34	308	11.34	334
11.35	4005	11.35	355	11.35	347
11.36	4056	11.36	345	11.36	365
11.37	4104	11.37	317	11.37	395
11.38	4157	11.38	337	11.38	372
11.39	4369	11.39	326	11.39	379
11.4	4502	11.4	329	11.4	440
11.41	4640	11.41	328	11.41	440
11.42	4834	11.42	336	11.42	417
11.43	4958	11.43	317	11.43	428
11.44	5167	11.44	301	11.44	422
11.45	5380	11.45	324	11.45	445
11.46	5626	11.46	317	11.46	485
11.47	5828	11.47	305	11.47	458
11.48	6157	11.48	260	11.48	475
11.49	6585	11.49	291	11.49	520
11.5	7060	11.5	288	11.5	490
11.51	7598	11.51	268	11.51	526
11.52	8172	11.52	281	11.52	542
11.53	8734	11.53	273	11.53	569
11.54	9345	11.54	258	11.54	620
11.55	10342	11.55	251	11.55	616
11.56	11103	11.56	281	11.56	630
11.57	12080	11.57	258	11.57	615
11.58	13028	11.58	248	11.58	665
11.59	13893	11.59	247	11.59	693
11.6	14894	11.6	263	11.6	636
11.61	15853	11.61	244	11.61	650
11.62	16299	11.62	251	11.62	644
11.63	16593	11.63	235	11.63	598
11.64	16899	11.64	237	11.64	619
11.65	17025	11.65	236	11.65	572
11.66	16528	11.66	237	11.66	546
11.67	15965	11.67	250	11.67	515
11.68	14879	11.68	243	11.68	466
11.69	13821	11.69	240	11.69	454
11.7	12817	11.7	259	11.7	435
11.71	11533	11.71	251	11.71	400
11.72	10480	11.72	251	11.72	392
11.73	9447	11.73	223	11.73	361
11.74	8507	11.74	228	11.74	337
11.75	7618	11.75	228	11.75	351
11.76	7069	11.76	226	11.76	341
11.77	6576	11.77	224	11.77	326
11.78	6057	11.78	243	11.78	324
11.79	5697	11.79	247	11.79	343
11.8	5328	11.8	234	11.8	315
11.81	5039	11.81	232	11.81	291
11.82	4980	11.82	258	11.82	319
11.83	4737	11.83	235	11.83	318
11.84	4690	11.84	206	11.84	338
11.85	4418	11.85	264	11.85	273
11.86	4361	11.86	251	11.86	292
11.87	4259	11.87	218	11.87	298
11.88	4262	11.88	255	11.88	320
11.89	4074	11.89	249	11.89	298
11.9	4111	11.9	217	11.9	293
11.91	4098	11.91	220	11.91	287
11.92	3993	11.92	257	11.92	249
11.93	4128	11.93	229	11.93	272
11.94	3947	11.94	224	11.94	280
11.95	4017	11.95	236	11.95	297
11.96	3830	11.96	238	11.96	294
11.97	3897	11.97	236	11.97	277
11.98	3898	11.98	217	11.98	278
11.99	3901	11.99	222	11.99	262
12	3968	12	201	12	300
12.01	3927	12.01	234	12.01	337
12.02	3979	12.02	236	12.02	315
12.03	3939	12.03	218	12.03	339
12.04	3985	12.04	235	12.04	328
12.05	3993	12.05	232	12.05	325
12.06	3986	12.06	225	12.06	301
12.07	4228	12.07	234	12.07	337
12.08	4188	12.08	230	12.08	308
12.09	4278	12.09	225	12.09	335
12.1	4144	12.1	223	12.1	353
12.11	4312	12.11	222	12.11	356
12.12	4336	12.12	233	12.12	355
12.13	4387	12.13	233	12.13	377
12.14	4574	12.14	241	12.14	409
12.15	4733	12.15	221	12.15	389
12.16	5077	12.16	221	12.16	412
12.17	5000	12.17	227	12.17	412
12.18	5242	12.18	245	12.18	449
12.19	5511	12.19	235	12.19	427
12.2	5813	12.2	224	12.2	403
12.21	5912	12.21	223	12.21	436
12.22	6391	12.22	223	12.22	472
12.23	6646	12.23	211	12.23	502
12.24	7249	12.24	229	12.24	482
12.25	7701	12.25	243	12.25	528
12.26	8354	12.26	215	12.26	513
12.27	8989	12.27	235	12.27	525
12.28	9747	12.28	229	12.28	529
12.29	10691	12.29	234	12.29	604
12.3	11334	12.3	217	12.3	581
12.31	12176	12.31	240	12.31	575
12.32	13265	12.32	221	12.32	587
12.33	14176	12.33	210	12.33	617
12.34	15197	12.34	221	12.34	625
12.35	15893	12.35	212	12.35	619
12.36	16912	12.36	242	12.36	637
12.37	17571	12.37	208	12.37	640
12.38	17562	12.38	220	12.38	604
12.39	17614	12.39	254	12.39	609
12.4	17285	12.4	226	12.4	543
12.41	16349	12.41	243	12.41	526
12.42	15046	12.42	243	12.42	519
12.43	13633	12.43	238	12.43	511
12.44	12413	12.44	231	12.44	485
12.45	10767	12.45	234	12.45	453
12.46	9490	12.46	231	12.46	439
12.47	8260	12.47	246	12.47	410
12.48	7247	12.48	235	12.48	366
12.49	6306	12.49	231	12.49	342
12.5	5675	12.5	234	12.5	321
12.51	5228	12.51	225	12.51	343
12.52	4871	12.52	254	12.52	322
12.53	4564	12.53	234	12.53	341
12.54	4372	12.54	231	12.54	316
12.55	4197	12.55	237	12.55	313
12.56	3950	12.56	235	12.56	303
12.57	3849	12.57	238	12.57	285
12.58	3756	12.58	232	12.58	275
12.59	3768	12.59	264	12.59	268
12.6	3627	12.6	256	12.6	284
12.61	3621	12.61	239	12.61	277
12.62	3552	12.62	249	12.62	273
12.63	3428	12.63	228	12.63	256
12.64	3453	12.64	241	12.64	256
12.65	3329	12.65	252	12.65	294
12.66	3424	12.66	223	12.66	260
12.67	3293	12.67	245	12.67	237
12.68	3298	12.68	243	12.68	264
12.69	3314	12.69	240	12.69	259
12.7	3237	12.7	239	12.7	268
12.71	3202	12.71	237	12.71	255
12.72	3291	12.72	254	12.72	270
12.73	3167	12.73	264	12.73	257
12.74	3226	12.74	227	12.74	251
12.75	3104	12.75	231	12.75	264
12.76	3179	12.76	240	12.76	228
12.77	3141	12.77	231	12.77	243
12.78	3134	12.78	226	12.78	216
12.79	3030	12.79	238	12.79	255
12.8	3091	12.8	248	12.8	239
12.81	3022	12.81	262	12.81	245
12.82	3018	12.82	230	12.82	266
12.83	3040	12.83	234	12.83	237
12.84	3070	12.84	229	12.84	264
12.85	3033	12.85	254	12.85	255
12.86	3038	12.86	237	12.86	252
12.87	3071	12.87	243	12.87	269
12.88	2950	12.88	227	12.88	258
12.89	3041	12.89	211	12.89	239
12.9	3042	12.9	242	12.9	220
12.91	2983	12.91	260	12.91	241
12.92	2932	12.92	217	12.92	238
12.93	2772	12.93	237	12.93	225
12.94	2931	12.94	239	12.94	227
12.95	2895	12.95	247	12.95	228
12.96	2903	12.96	215	12.96	225
12.97	2903	12.97	235	12.97	229
12.98	3016	12.98	229	12.98	237
12.99	2884	12.99	249	12.99	256
13	2865	13	237	13	234
13.01	2760	13.01	249	13.01	223
13.02	2793	13.02	260	13.02	244
13.03	2824	13.03	215	13.03	212
13.04	2791	13.04	218	13.04	207
13.05	2779	13.05	251	13.05	233
13.06	2862	13.06	234	13.06	269
13.07	2810	13.07	211	13.07	245
13.08	2744	13.08	220	13.08	219
13.09	2746	13.09	240	13.09	238
13.1	2751	13.1	222	13.1	239
13.11	2799	13.11	212	13.11	243
13.12	2704	13.12	235	13.12	244
13.13	2662	13.13	220	13.13	239
13.14	2695	13.14	206	13.14	259
13.15	2771	13.15	228	13.15	260
13.16	2778	13.16	217	13.16	245
13.17	2813	13.17	223	13.17	244
13.18	2773	13.18	203	13.18	238
13.19	2746	13.19	240	13.19	234
13.2	2686	13.2	237	13.2	217
13.21	2702	13.21	230	13.21	227
13.22	2737	13.22	222	13.22	223
13.23	2778	13.23	235	13.23	227
13.24	2621	13.24	203	13.24	222
13.25	2729	13.25	212	13.25	232
13.26	2610	13.26	218	13.26	239
13.27	2725	13.27	193	13.27	242
13.28	2756	13.28	202	13.28	233
13.29	2692	13.29	180	13.29	255
13.3	2699	13.3	229	13.3	223
13.31	2634	13.31	202	13.31	244
13.32	2639	13.32	200	13.32	268
13.33	2642	13.33	212	13.33	238
13.34	2599	13.34	215	13.34	228
13.35	2595	13.35	212	13.35	231
13.36	2637	13.36	227	13.36	237
13.37	2656	13.37	192	13.37	225
13.38	2634	13.38	211	13.38	238
13.39	2612	13.39	210	13.39	220
13.4	2505	13.4	185	13.4	235
13.41	2525	13.41	211	13.41	233
13.42	2570	13.42	208	13.42	251
13.43	2588	13.43	223	13.43	240
13.44	2578	13.44	211	13.44	229
13.45	2658	13.45	206	13.45	210
13.46	2695	13.46	202	13.46	237
13.47	2587	13.47	194	13.47	234
13.48	2567	13.48	183	13.48	264
13.49	2701	13.49	191	13.49	243
13.5	2604	13.5	205	13.5	282
13.51	2638	13.51	216	13.51	258
13.52	2589	13.52	203	13.52	239
13.53	2612	13.53	203	13.53	229
13.54	2588	13.54	192	13.54	226
13.55	2614	13.55	198	13.55	236
13.56	2601	13.56	201	13.56	228
13.57	2598	13.57	224	13.57	235
13.58	2658	13.58	200	13.58	243
13.59	2718	13.59	201	13.59	225
13.6	2728	13.6	202	13.6	230
13.61	2747	13.61	220	13.61	224
13.62	2740	13.62	200	13.62	219
13.63	2623	13.63	211	13.63	233
13.64	2671	13.64	220	13.64	241
13.65	2749	13.65	204	13.65	223
13.66	2698	13.66	223	13.66	194
13.67	2700	13.67	208	13.67	249
13.68	2734	13.68	219	13.68	225
13.69	2678	13.69	200	13.69	240
13.7	2756	13.7	195	13.7	234
13.71	2747	13.71	200	13.71	244
13.72	2663	13.72	200	13.72	239
13.73	2683	13.73	180	13.73	234
13.74	2748	13.74	203	13.74	211
13.75	2740	13.75	193	13.75	250
13.76	2683	13.76	238	13.76	217
13.77	2681	13.77	208	13.77	229
13.78	2666	13.78	204	13.78	234
13.79	2681	13.79	206	13.79	223
13.8	2554	13.8	204	13.8	207
13.81	2647	13.81	206	13.81	236
13.82	2577	13.82	197	13.82	237
13.83	2607	13.83	231	13.83	226
13.84	2557	13.84	226	13.84	238
13.85	2567	13.85	192	13.85	243
13.86	2512	13.86	219	13.86	230
13.87	2549	13.87	214	13.87	242
13.88	2535	13.88	215	13.88	210
13.89	2448	13.89	221	13.89	222
13.9	2536	13.9	211	13.9	242
13.91	2577	13.91	190	13.91	252
13.92	2567	13.92	205	13.92	252
13.93	2445	13.93	229	13.93	239
13.94	2611	13.94	224	13.94	229
13.95	2567	13.95	207	13.95	232
13.96	2619	13.96	203	13.96	244
13.97	2539	13.97	224	13.97	247
13.98	2588	13.98	185	13.98	229
13.99	2520	13.99	192	13.99	234
14	2484	14	189	14	242
14.01	2506	14.01	195	14.01	263
14.02	2507	14.02	202	14.02	241
14.03	2476	14.03	222	14.03	229
14.04	2550	14.04	203	14.04	232
14.05	2506	14.05	224	14.05	243
14.06	2572	14.06	210	14.06	255
14.07	2572	14.07	205	14.07	239
14.08	2541	14.08	225	14.08	236
14.09	2627	14.09	208	14.09	234
14.1	2544	14.1	204	14.1	241
14.11	2492	14.11	217	14.11	217
14.12	2517	14.12	211	14.12	243
14.13	2589	14.13	206	14.13	213
14.14	2589	14.14	221	14.14	244
14.15	2487	14.15	227	14.15	211
14.16	2487	14.16	191	14.16	231
14.17	2541	14.17	197	14.17	256
14.18	2593	14.18	206	14.18	251
14.19	2463	14.19	207	14.19	235
14.2	2583	14.2	216	14.2	224
14.21	2561	14.21	208	14.21	230
14.22	2603	14.22	207	14.22	227
14.23	2583	14.23	185	14.23	239
14.24	2594	14.24	202	14.24	227
14.25	2574	14.25	214	14.25	217
14.26	2585	14.26	200	14.26	238
14.27	2684	14.27	193	14.27	239
14.28	2640	14.28	215	14.28	250
14.29	2713	14.29	192	14.29	242
14.3	2622	14.3	182	14.3	235
14.31	2627	14.31	199	14.31	253
14.32	2782	14.32	199	14.32	244
14.33	2694	14.33	209	14.33	240
14.34	2698	14.34	238	14.34	226
14.35	2695	14.35	210	14.35	248
14.36	2795	14.36	206	14.36	240
14.37	2782	14.37	203	14.37	257
14.38	2812	14.38	212	14.38	234
14.39	2785	14.39	210	14.39	250
14.4	2731	14.4	230	14.4	248
14.41	2714	14.41	199	14.41	251
14.42	2668	14.42	201	14.42	246
14.43	2705	14.43	204	14.43	238
14.44	2650	14.44	203	14.44	247
14.45	2643	14.45	198	14.45	252
14.46	2664	14.46	221	14.46	247
14.47	2581	14.47	224	14.47	267
14.48	2693	14.48	197	14.48	263
14.49	2648	14.49	210	14.49	259
14.5	2611	14.5	215	14.5	229
14.51	2537	14.51	227	14.51	236
14.52	2530	14.52	220	14.52	233
14.53	2559	14.53	196	14.53	224
14.54	2532	14.54	222	14.54	249
14.55	2533	14.55	212	14.55	253
14.56	2560	14.56	217	14.56	244
14.57	2614	14.57	205	14.57	227
14.58	2486	14.58	204	14.58	245
14.59	2544	14.59	231	14.59	239
14.6	2558	14.6	213	14.6	224
14.61	2631	14.61	212	14.61	252
14.62	2566	14.62	186	14.62	230
14.63	2572	14.63	214	14.63	241
14.64	2598	14.64	241	14.64	251
14.65	2626	14.65	211	14.65	260
14.66	2530	14.66	194	14.66	240
14.67	2685	14.67	198	14.67	243
14.68	2517	14.68	200	14.68	227
14.69	2665	14.69	191	14.69	238
14.7	2524	14.7	198	14.7	245
14.71	2537	14.71	220	14.71	252
14.72	2531	14.72	205	14.72	256
14.73	2619	14.73	206	14.73	227
14.74	2575	14.74	212	14.74	237
14.75	2578	14.75	228	14.75	235
14.76	2595	14.76	213	14.76	249
14.77	2580	14.77	216	14.77	236
14.78	2587	14.78	200	14.78	259
14.79	2571	14.79	189	14.79	265
14.8	2657	14.8	219	14.8	223
14.81	2549	14.81	200	14.81	253
14.82	2569	14.82	193	14.82	237
14.83	2628	14.83	211	14.83	234
14.84	2565	14.84	206	14.84	239
14.85	2557	14.85	202	14.85	256
14.86	2550	14.86	193	14.86	232
14.87	2620	14.87	215	14.87	239
14.88	2493	14.88	228	14.88	251
14.89	2550	14.89	205	14.89	243
14.9	2564	14.9	230	14.9	226
14.91	2585	14.91	215	14.91	264
14.92	2506	14.92	201	14.92	231
14.93	2510	14.93	223	14.93	256
14.94	2643	14.94	224	14.94	239
14.95	2595	14.95	198	14.95	248
14.96	2545	14.96	213	14.96	242
14.97	2548	14.97	216	14.97	234
14.98	2586	14.98	215	14.98	252
14.99	2568	14.99	240	14.99	246
15	2524	15	213	15	270
15.01	2557	15.01	204	15.01	274
15.02	2497	15.02	229	15.02	239
15.03	2574	15.03	225	15.03	242
15.04	2575	15.04	205	15.04	226
15.05	2588	15.05	208	15.05	229
15.06	2605	15.06	235	15.06	259
15.07	2554	15.07	212	15.07	226
15.08	2649	15.08	200	15.08	257
15.09	2662	15.09	206	15.09	270
15.1	2639	15.1	194	15.1	262
15.11	2609	15.11	216	15.11	260
15.12	2527	15.12	226	15.12	233
15.13	2525	15.13	219	15.13	257
15.14	2534	15.14	202	15.14	264
15.15	2701	15.15	210	15.15	291
15.16	2664	15.16	200	15.16	259
15.17	2589	15.17	226	15.17	251
15.18	2604	15.18	218	15.18	249
15.19	2602	15.19	236	15.19	231
15.2	2659	15.2	202	15.2	245
15.21	2691	15.21	232	15.21	251
15.22	2653	15.22	206	15.22	253
15.23	2665	15.23	220	15.23	261
15.24	2693	15.24	227	15.24	278
15.25	2674	15.25	249	15.25	265
15.26	2688	15.26	204	15.26	237
15.27	2763	15.27	221	15.27	258
15.28	2682	15.28	225	15.28	284
15.29	2766	15.29	240	15.29	261
15.3	2678	15.3	241	15.3	283
15.31	2720	15.31	221	15.31	265
15.32	2739	15.32	197	15.32	274
15.33	2765	15.33	230	15.33	265
15.34	2834	15.34	218	15.34	263
15.35	2727	15.35	259	15.35	275
15.36	2887	15.36	236	15.36	271
15.37	2801	15.37	224	15.37	276
15.38	2815	15.38	209	15.38	266
15.39	2947	15.39	240	15.39	272
15.4	2965	15.4	215	15.4	263
15.41	3023	15.41	246	15.41	281
15.42	2912	15.42	245	15.42	295
15.43	2985	15.43	223	15.43	261
15.44	3157	15.44	229	15.44	272
15.45	3017	15.45	212	15.45	246
15.46	3003	15.46	210	15.46	240
15.47	3022	15.47	232	15.47	264
15.48	3032	15.48	254	15.48	254
15.49	2974	15.49	198	15.49	265
15.5	3015	15.5	189	15.5	248
15.51	2975	15.51	226	15.51	245
15.52	2920	15.52	208	15.52	277
15.53	2881	15.53	223	15.53	303
15.54	2802	15.54	237	15.54	280
15.55	2784	15.55	223	15.55	268
15.56	2713	15.56	192	15.56	280
15.57	2770	15.57	204	15.57	260
15.58	2822	15.58	229	15.58	263
15.59	2809	15.59	202	15.59	264
15.6	2724	15.6	223	15.6	274
15.61	2740	15.61	215	15.61	279
15.62	2681	15.62	212	15.62	249
15.63	2745	15.63	237	15.63	242
15.64	2739	15.64	219	15.64	274
15.65	2759	15.65	225	15.65	260
15.66	2753	15.66	207	15.66	260
15.67	2789	15.67	211	15.67	284
15.68	2639	15.68	199	15.68	256
15.69	2641	15.69	227	15.69	255
15.7	2649	15.7	225	15.7	292
15.71	2752	15.71	237	15.71	265
15.72	2682	15.72	225	15.72	263
15.73	2722	15.73	205	15.73	294
15.74	2709	15.74	220	15.74	280
15.75	2665	15.75	234	15.75	228
15.76	2716	15.76	230	15.76	260
15.77	2750	15.77	233	15.77	238
15.78	2712	15.78	231	15.78	252
15.79	2810	15.79	225	15.79	244
15.8	2752	15.8	199	15.8	275
15.81	2687	15.81	216	15.81	290
15.82	2718	15.82	208	15.82	284
15.83	2727	15.83	213	15.83	259
15.84	2792	15.84	226	15.84	259
15.85	2723	15.85	224	15.85	281
15.86	2788	15.86	216	15.86	301
15.87	2671	15.87	218	15.87	284
15.88	2747	15.88	224	15.88	284
15.89	2730	15.89	239	15.89	242
15.9	2707	15.9	219	15.9	265
15.91	2747	15.91	224	15.91	272
15.92	2717	15.92	215	15.92	267
15.93	2777	15.93	212	15.93	262
15.94	2791	15.94	232	15.94	254
15.95	2717	15.95	228	15.95	263
15.96	2702	15.96	231	15.96	282
15.97	2750	15.97	223	15.97	274
15.98	2776	15.98	232	15.98	277
15.99	2766	15.99	224	15.99	279
16	2790	16	218	16	255
16.01	2692	16.01	228	16.01	249
16.02	2758	16.02	236	16.02	264
16.03	2708	16.03	223	16.03	277
16.04	2735	16.04	248	16.04	268
16.05	2772	16.05	237	16.05	265
16.06	2736	16.06	236	16.06	265
16.07	2725	16.07	239	16.07	277
16.08	2756	16.08	250	16.08	301
16.09	2737	16.09	221	16.09	293
16.1	2772	16.1	213	16.1	258
16.11	2699	16.11	257	16.11	245
16.12	2720	16.12	210	16.12	271
16.13	2757	16.13	214	16.13	294
16.14	2801	16.14	226	16.14	260
16.15	2728	16.15	223	16.15	252
16.16	2727	16.16	230	16.16	266
16.17	2664	16.17	217	16.17	273
16.18	2748	16.18	222	16.18	270
16.19	2757	16.19	209	16.19	282
16.2	2758	16.2	230	16.2	284
16.21	2764	16.21	262	16.21	272
16.22	2819	16.22	203	16.22	300
16.23	2670	16.23	240	16.23	253
16.24	2724	16.24	241	16.24	297
16.25	2854	16.25	228	16.25	283
16.26	2753	16.26	245	16.26	281
16.27	2758	16.27	232	16.27	287
16.28	2802	16.28	211	16.28	314
16.29	2734	16.29	221	16.29	301
16.3	2744	16.3	253	16.3	262
16.31	2809	16.31	247	16.31	297
16.32	2846	16.32	235	16.32	296
16.33	2762	16.33	231	16.33	311
16.34	2851	16.34	219	16.34	307
16.35	2673	16.35	224	16.35	302
16.36	2826	16.36	230	16.36	277
16.37	2786	16.37	243	16.37	292
16.38	2766	16.38	241	16.38	269
16.39	2715	16.39	215	16.39	278
16.4	2699	16.4	250	16.4	277
16.41	2844	16.41	245	16.41	289
16.42	2838	16.42	242	16.42	284
16.43	2799	16.43	204	16.43	260
16.44	2807	16.44	244	16.44	261
16.45	2850	16.45	240	16.45	288
16.46	2797	16.46	223	16.46	289
16.47	2846	16.47	228	16.47	277
16.48	2707	16.48	237	16.48	299
16.49	2769	16.49	244	16.49	294
16.5	2804	16.5	255	16.5	274
16.51	2836	16.51	240	16.51	275
16.52	2765	16.52	220	16.52	295
16.53	2791	16.53	233	16.53	288
16.54	2760	16.54	252	16.54	296
16.55	2812	16.55	254	16.55	296
16.56	2822	16.56	242	16.56	300
16.57	2877	16.57	233	16.57	273
16.58	2831	16.58	259	16.58	315
16.59	2856	16.59	214	16.59	283
16.6	2942	16.6	224	16.6	318
16.61	2879	16.61	215	16.61	304
16.62	2869	16.62	236	16.62	307
16.63	2882	16.63	252	16.63	278
16.64	2898	16.64	233	16.64	280
16.65	2887	16.65	272	16.65	286
16.66	2865	16.66	220	16.66	276
16.67	2794	16.67	234	16.67	308
16.68	2908	16.68	251	16.68	303
16.69	2872	16.69	240	16.69	301
16.7	2906	16.7	240	16.7	285
16.71	2932	16.71	257	16.71	298
16.72	2816	16.72	269	16.72	301
16.73	2895	16.73	250	16.73	297
16.74	2975	16.74	241	16.74	307
16.75	2920	16.75	234	16.75	281
16.76	2918	16.76	222	16.76	288
16.77	2963	16.77	243	16.77	280
16.78	2920	16.78	261	16.78	283
16.79	2980	16.79	276	16.79	308
16.8	2905	16.8	253	16.8	305
16.81	2922	16.81	242	16.81	294
16.82	2945	16.82	254	16.82	289
16.83	2905	16.83	258	16.83	268
16.84	2935	16.84	225	16.84	289
16.85	2935	16.85	234	16.85	306
16.86	2937	16.86	243	16.86	292
16.87	2905	16.87	251	16.87	301
16.88	2988	16.88	228	16.88	315
16.89	2961	16.89	233	16.89	298
16.9	3006	16.9	217	16.9	297
16.91	3000	16.91	279	16.91	297
16.92	3080	16.92	256	16.92	290
16.93	2978	16.93	218	16.93	300
16.94	3027	16.94	231	16.94	334
16.95	2978	16.95	253	16.95	327
16.96	2926	16.96	252	16.96	299
16.97	3021	16.97	252	16.97	303
16.98	3014	16.98	269	16.98	330
16.99	2959	16.99	260	16.99	330
17	3023	17	288	17	321
17.01	3028	17.01	261	17.01	324
17.02	3132	17.02	252	17.02	291
17.03	3202	17.03	270	17.03	317
17.04	3045	17.04	236	17.04	299
17.05	3099	17.05	247	17.05	304
17.06	3047	17.06	259	17.06	365
17.07	3108	17.07	254	17.07	348
17.08	3181	17.08	250	17.08	297
17.09	3112	17.09	271	17.09	329
17.1	3119	17.1	256	17.1	328
17.11	3121	17.11	272	17.11	347
17.12	3049	17.12	240	17.12	310
17.13	3146	17.13	264	17.13	339
17.14	3137	17.14	251	17.14	334
17.15	3118	17.15	247	17.15	295
17.16	3154	17.16	259	17.16	352
17.17	3125	17.17	288	17.17	304
17.18	3059	17.18	244	17.18	369
17.19	3071	17.19	254	17.19	334
17.2	3201	17.2	268	17.2	326
17.21	3191	17.21	239	17.21	355
17.22	3228	17.22	268	17.22	364
17.23	3137	17.23	251	17.23	349
17.24	3259	17.24	272	17.24	323
17.25	3304	17.25	264	17.25	336
17.26	3212	17.26	269	17.26	336
17.27	3308	17.27	287	17.27	337
17.28	3306	17.28	250	17.28	378
17.29	3345	17.29	255	17.29	378
17.3	3284	17.3	247	17.3	360
17.31	3444	17.31	263	17.31	353
17.32	3333	17.32	249	17.32	349
17.33	3492	17.33	264	17.33	388
17.34	3476	17.34	281	17.34	371
17.35	3589	17.35	282	17.35	391
17.36	3581	17.36	245	17.36	369
17.37	3624	17.37	277	17.37	376
17.38	3845	17.38	266	17.38	378
17.39	3864	17.39	278	17.39	380
17.4	3860	17.4	262	17.4	408
17.41	4022	17.41	267	17.41	416
17.42	4173	17.42	240	17.42	450
17.43	4301	17.43	255	17.43	367
17.44	4537	17.44	244	17.44	407
17.45	4640	17.45	268	17.45	421
17.46	4878	17.46	255	17.46	404
17.47	5062	17.47	261	17.47	416
17.48	5276	17.48	261	17.48	422
17.49	5393	17.49	268	17.49	450
17.5	5498	17.5	286	17.5	435
17.51	5719	17.51	266	17.51	464
17.52	5921	17.52	272	17.52	437
17.53	6025	17.53	276	17.53	451
17.54	6163	17.54	264	17.54	433
17.55	6178	17.55	265	17.55	396
17.56	6117	17.56	266	17.56	426
17.57	6146	17.57	269	17.57	460
17.58	6089	17.58	272	17.58	415
17.59	6108	17.59	263	17.59	406
17.6	5914	17.6	270	17.6	423
17.61	5834	17.61	248	17.61	403
17.62	5792	17.62	283	17.62	442
17.63	5574	17.63	272	17.63	387
17.64	5397	17.64	276	17.64	379
17.65	5242	17.65	273	17.65	392
17.66	5137	17.66	278	17.66	409
17.67	5190	17.67	272	17.67	358
17.68	4785	17.68	262	17.68	416
17.69	4612	17.69	236	17.69	414
17.7	4389	17.7	272	17.7	409
17.71	4297	17.71	261	17.71	369
17.72	4128	17.72	286	17.72	379
17.73	4042	17.73	266	17.73	365
17.74	4029	17.74	277	17.74	344
17.75	3836	17.75	267	17.75	395
17.76	3641	17.76	264	17.76	393
17.77	3659	17.77	247	17.77	367
17.78	3618	17.78	314	17.78	353
17.79	3582	17.79	274	17.79	432
17.8	3456	17.8	258	17.8	367
17.81	3507	17.81	287	17.81	357
17.82	3547	17.82	283	17.82	375
17.83	3518	17.83	277	17.83	353
17.84	3473	17.84	281	17.84	337
17.85	3463	17.85	232	17.85	375
17.86	3331	17.86	246	17.86	376
17.87	3430	17.87	275	17.87	377
17.88	3354	17.88	292	17.88	366
17.89	3435	17.89	274	17.89	335
17.9	3490	17.9	295	17.9	340
17.91	3436	17.91	287	17.91	340
17.92	3412	17.92	289	17.92	365
17.93	3434	17.93	296	17.93	361
17.94	3523	17.94	274	17.94	356
17.95	3466	17.95	264	17.95	369
17.96	3408	17.96	267	17.96	328
17.97	3482	17.97	288	17.97	363
17.98	3388	17.98	278	17.98	339
17.99	3440	17.99	273	17.99	347
18	3382	18	259	18	345
18.01	3414	18.01	263	18.01	370
18.02	3367	18.02	308	18.02	362
18.03	3421	18.03	300	18.03	389
18.04	3490	18.04	300	18.04	366
18.05	3433	18.05	268	18.05	370
18.06	3433	18.06	284	18.06	355
18.07	3427	18.07	271	18.07	354
18.08	3521	18.08	265	18.08	361
18.09	3520	18.09	307	18.09	385
18.1	3541	18.1	289	18.1	354
18.11	3547	18.11	282	18.11	402
18.12	3474	18.12	278	18.12	413
18.13	3437	18.13	267	18.13	370
18.14	3450	18.14	291	18.14	369
18.15	3434	18.15	271	18.15	386
18.16	3475	18.16	266	18.16	378
18.17	3409	18.17	298	18.17	377
18.18	3412	18.18	306	18.18	386
18.19	3575	18.19	266	18.19	364
18.2	3528	18.2	284	18.2	327
18.21	3537	18.21	290	18.21	369
18.22	3468	18.22	286	18.22	364
18.23	3496	18.23	293	18.23	395
18.24	3450	18.24	298	18.24	382
18.25	3406	18.25	298	18.25	372
18.26	3535	18.26	272	18.26	379
18.27	3438	18.27	286	18.27	380
18.28	3477	18.28	273	18.28	395
18.29	3471	18.29	263	18.29	374
18.3	3532	18.3	292	18.3	380
18.31	3483	18.31	277	18.31	407
18.32	3520	18.32	296	18.32	405
18.33	3559	18.33	286	18.33	366
18.34	3466	18.34	296	18.34	384
18.35	3484	18.35	273	18.35	384
18.36	3558	18.36	268	18.36	411
18.37	3530	18.37	271	18.37	398
18.38	3545	18.38	272	18.38	372
18.39	3594	18.39	306	18.39	396
18.4	3548	18.4	271	18.4	365
18.41	3519	18.41	299	18.41	404
18.42	3511	18.42	289	18.42	419
18.43	3657	18.43	287	18.43	420
18.44	3691	18.44	277	18.44	398
18.45	3638	18.45	287	18.45	408
18.46	3555	18.46	284	18.46	401
18.47	3609	18.47	263	18.47	351
18.48	3459	18.48	292	18.48	383
18.49	3565	18.49	281	18.49	381
18.5	3652	18.5	292	18.5	431
18.51	3656	18.51	288	18.51	372
18.52	3610	18.52	279	18.52	415
18.53	3651	18.53	309	18.53	378
18.54	3725	18.54	298	18.54	401
18.55	3598	18.55	286	18.55	377
18.56	3695	18.56	304	18.56	365
18.57	3714	18.57	311	18.57	405
18.58	3748	18.58	294	18.58	382
18.59	3754	18.59	313	18.59	436
18.6	3660	18.6	300	18.6	443
18.61	3789	18.61	294	18.61	418
18.62	3680	18.62	301	18.62	406
18.63	3633	18.63	320	18.63	416
18.64	3824	18.64	281	18.64	399
18.65	3733	18.65	325	18.65	410
18.66	3786	18.66	335	18.66	385
18.67	3679	18.67	288	18.67	394
18.68	3839	18.68	312	18.68	396
18.69	3771	18.69	274	18.69	407
18.7	3694	18.7	293	18.7	406
18.71	3742	18.71	310	18.71	430
18.72	3806	18.72	291	18.72	451
18.73	3862	18.73	288	18.73	439
18.74	3734	18.74	301	18.74	415
18.75	3865	18.75	320	18.75	462
18.76	3878	18.76	326	18.76	459
18.77	3856	18.77	323	18.77	449
18.78	3789	18.78	295	18.78	433
18.79	3887	18.79	279	18.79	421
18.8	3925	18.8	316	18.8	447
18.81	3920	18.81	297	18.81	435
18.82	4026	18.82	315	18.82	447
18.83	4049	18.83	310	18.83	459
18.84	4167	18.84	284	18.84	449
18.85	4189	18.85	323	18.85	436
18.86	4169	18.86	286	18.86	465
18.87	4294	18.87	304	18.87	424
18.88	4346	18.88	289	18.88	485
18.89	4435	18.89	318	18.89	463
18.9	4492	18.9	327	18.9	493
18.91	4498	18.91	284	18.91	447
18.92	4581	18.92	306	18.92	470
18.93	4608	18.93	278	18.93	468
18.94	4700	18.94	302	18.94	458
18.95	4736	18.95	296	18.95	493
18.96	4674	18.96	319	18.96	439
18.97	4808	18.97	308	18.97	503
18.98	4857	18.98	316	18.98	463
18.99	4823	18.99	332	18.99	442
19	4770	19	340	19	504
19.01	4669	19.01	279	19.01	463
19.02	4582	19.02	303	19.02	478
19.03	4567	19.03	333	19.03	457
19.04	4382	19.04	324	19.04	445
19.05	4376	19.05	298	19.05	474
19.06	4263	19.06	331	19.06	453
19.07	4214	19.07	311	19.07	457
19.08	4085	19.08	337	19.08	443
19.09	4014	19.09	322	19.09	439
19.1	4033	19.1	314	19.1	422
19.11	3939	19.11	338	19.11	460
19.12	3941	19.12	308	19.12	451
19.13	3869	19.13	341	19.13	408
19.14	3820	19.14	310	19.14	427
19.15	3822	19.15	303	19.15	459
19.16	3759	19.16	307	19.16	446
19.17	3786	19.17	299	19.17	413
19.18	3783	19.18	289	19.18	427
19.19	3720	19.19	321	19.19	453
19.2	3647	19.2	368	19.2	448
19.21	3590	19.21	327	19.21	438
19.22	3724	19.22	326	19.22	448
19.23	3732	19.23	309	19.23	463
19.24	3686	19.24	326	19.24	460
19.25	3646	19.25	336	19.25	421
19.26	3642	19.26	327	19.26	455
19.27	3637	19.27	338	19.27	459
19.28	3536	19.28	322	19.28	463
19.29	3657	19.29	321	19.29	440
19.3	3563	19.3	313	19.3	416
19.31	3652	19.31	300	19.31	446
19.32	3614	19.32	276	19.32	420
19.33	3629	19.33	307	19.33	438
19.34	3569	19.34	296	19.34	380
19.35	3631	19.35	317	19.35	438
19.36	3654	19.36	328	19.36	441
19.37	3671	19.37	321	19.37	457
19.38	3722	19.38	336	19.38	457
19.39	3624	19.39	300	19.39	407
19.4	3637	19.4	310	19.4	455
19.41	3675	19.41	314	19.41	461
19.42	3696	19.42	304	19.42	424
19.43	3620	19.43	320	19.43	448
19.44	3594	19.44	336	19.44	445
19.45	3662	19.45	308	19.45	463
19.46	3552	19.46	344	19.46	429
19.47	3589	19.47	319	19.47	425
19.48	3562	19.48	301	19.48	469
19.49	3617	19.49	321	19.49	472
19.5	3488	19.5	323	19.5	475
19.51	3570	19.51	304	19.51	470
19.52	3540	19.52	332	19.52	445
19.53	3539	19.53	340	19.53	452
19.54	3544	19.54	333	19.54	437
19.55	3561	19.55	325	19.55	458
19.56	3555	19.56	308	19.56	465
19.57	3599	19.57	316	19.57	426
19.58	3551	19.58	358	19.58	438
19.59	3579	19.59	335	19.59	434
19.6	3567	19.6	314	19.6	440
19.61	3570	19.61	326	19.61	444
19.62	3542	19.62	338	19.62	439
19.63	3574	19.63	282	19.63	421
19.64	3485	19.64	360	19.64	418
19.65	3481	19.65	343	19.65	453
19.66	3582	19.66	344	19.66	483
19.67	3606	19.67	365	19.67	468
19.68	3574	19.68	338	19.68	422
19.69	3405	19.69	350	19.69	455
19.7	3537	19.7	351	19.7	473
19.71	3621	19.71	336	19.71	495
19.72	3555	19.72	325	19.72	441
19.73	3558	19.73	336	19.73	477
19.74	3545	19.74	359	19.74	453
19.75	3416	19.75	359	19.75	527
19.76	3504	19.76	357	19.76	464
19.77	3536	19.77	351	19.77	476
19.78	3565	19.78	324	19.78	453
19.79	3520	19.79	330	19.79	469
19.8	3595	19.8	324	19.8	491
19.81	3574	19.81	345	19.81	504
19.82	3582	19.82	348	19.82	430
19.83	3528	19.83	332	19.83	478
19.84	3522	19.84	315	19.84	463
19.85	3514	19.85	340	19.85	447
19.86	3486	19.86	326	19.86	464
19.87	3523	19.87	328	19.87	468
19.88	3546	19.88	316	19.88	490
19.89	3558	19.89	339	19.89	480
19.9	3553	19.9	349	19.9	459
19.91	3539	19.91	319	19.91	477
19.92	3454	19.92	386	19.92	450
19.93	3515	19.93	343	19.93	502
19.94	3630	19.94	331	19.94	480
19.95	3663	19.95	320	19.95	475
19.96	3516	19.96	332	19.96	452
19.97	3551	19.97	335	19.97	417
19.98	3599	19.98	332	19.98	512
19.99	3523	19.99	366	19.99	475
20	3466	20	337	20	499
20.01	3618	20.01	348	20.01	508
20.02	3466	20.02	323	20.02	481
20.03	3616	20.03	324	20.03	455
20.04	3552	20.04	331	20.04	506
20.05	3758	20.05	341	20.05	502
20.06	3655	20.06	323	20.06	471
20.07	3695	20.07	323	20.07	505
20.08	3816	20.08	339	20.08	491
20.09	3733	20.09	343	20.09	508
20.1	3835	20.1	349	20.1	484
20.11	3873	20.11	364	20.11	479
20.12	3932	20.12	377	20.12	492
20.13	3948	20.13	363	20.13	496
20.14	3941	20.14	353	20.14	512
20.15	4043	20.15	302	20.15	514
20.16	4225	20.16	327	20.16	485
20.17	4175	20.17	345	20.17	527
20.18	4249	20.18	325	20.18	517
20.19	4370	20.19	354	20.19	484
20.2	4457	20.2	341	20.2	537
20.21	4447	20.21	345	20.21	518
20.22	4575	20.22	313	20.22	551
20.23	4653	20.23	334	20.23	544
20.24	4774	20.24	359	20.24	483
20.25	4745	20.25	359	20.25	521
20.26	4901	20.26	361	20.26	524
20.27	4965	20.27	328	20.27	580
20.28	5069	20.28	346	20.28	526
20.29	4953	20.29	358	20.29	549
20.3	5032	20.3	371	20.3	528
20.31	4863	20.31	400	20.31	525
20.32	4840	20.32	324	20.32	492
20.33	4848	20.33	347	20.33	526
20.34	4834	20.34	326	20.34	517
20.35	4634	20.35	381	20.35	539
20.36	4519	20.36	375	20.36	527
20.37	4452	20.37	341	20.37	501
20.38	4576	20.38	338	20.38	532
20.39	4281	20.39	318	20.39	506
20.4	4276	20.4	304	20.4	502
20.41	4232	20.41	331	20.41	512
20.42	4206	20.42	333	20.42	535
20.43	4193	20.43	348	20.43	552
20.44	4092	20.44	324	20.44	543
20.45	4092	20.45	343	20.45	490
20.46	3984	20.46	351	20.46	515
20.47	3952	20.47	352	20.47	502
20.48	3965	20.48	333	20.48	531
20.49	4009	20.49	361	20.49	550
20.5	4092	20.5	349	20.5	505
20.51	3974	20.51	344	20.51	475
20.52	3896	20.52	344	20.52	525
20.53	3903	20.53	341	20.53	501
20.54	3816	20.54	360	20.54	505
20.55	3877	20.55	356	20.55	492
20.56	3849	20.56	348	20.56	517
20.57	3765	20.57	339	20.57	512
20.58	3815	20.58	339	20.58	539
20.59	3928	20.59	350	20.59	525
20.6	3820	20.6	361	20.6	536
20.61	3834	20.61	382	20.61	516
20.62	3759	20.62	359	20.62	508
20.63	3834	20.63	396	20.63	541
20.64	3855	20.64	329	20.64	486
20.65	3755	20.65	372	20.65	515
20.66	3884	20.66	360	20.66	500
20.67	3839	20.67	361	20.67	494
20.68	3822	20.68	364	20.68	519
20.69	3790	20.69	375	20.69	532
20.7	3998	20.7	354	20.7	481
20.71	3940	20.71	356	20.71	503
20.72	3878	20.72	356	20.72	480
20.73	3918	20.73	386	20.73	497
20.74	3901	20.74	342	20.74	510
20.75	3868	20.75	350	20.75	534
20.76	3906	20.76	350	20.76	496
20.77	3907	20.77	372	20.77	517
20.78	3903	20.78	360	20.78	517
20.79	3865	20.79	359	20.79	560
20.8	3874	20.8	350	20.8	518
20.81	3930	20.81	362	20.81	489
20.82	3809	20.82	369	20.82	523
20.83	3950	20.83	373	20.83	505
20.84	3956	20.84	381	20.84	504
20.85	4102	20.85	353	20.85	563
20.86	3870	20.86	373	20.86	522
20.87	3962	20.87	372	20.87	526
20.88	4118	20.88	352	20.88	535
20.89	4167	20.89	369	20.89	539
20.9	4198	20.9	322	20.9	584
20.91	4183	20.91	374	20.91	569
20.92	4259	20.92	388	20.92	536
20.93	4177	20.93	367	20.93	565
20.94	4294	20.94	364	20.94	538
20.95	4353	20.95	359	20.95	558
20.96	4453	20.96	356	20.96	520
20.97	4535	20.97	339	20.97	549
20.98	4625	20.98	375	20.98	553
20.99	4778	20.99	354	20.99	605
21	4749	21	374	21	591
21.01	4911	21.01	339	21.01	548
21.02	5138	21.02	378	21.02	611
21.03	5195	21.03	344	21.03	610
21.04	5445	21.04	383	21.04	624
21.05	5500	21.05	380	21.05	558
21.06	5586	21.06	395	21.06	581
21.07	5637	21.07	383	21.07	538
21.08	5917	21.08	348	21.08	574
21.09	5942	21.09	341	21.09	589
21.1	6016	21.1	370	21.1	622
21.11	6086	21.11	356	21.11	611
21.12	6255	21.12	332	21.12	578
21.13	6208	21.13	357	21.13	621
21.14	6147	21.14	390	21.14	614
21.15	6199	21.15	363	21.15	605
21.16	6223	21.16	365	21.16	594
21.17	6127	21.17	361	21.17	562
21.18	6130	21.18	359	21.18	565
21.19	5883	21.19	406	21.19	570
21.2	5978	21.2	359	21.2	555
21.21	5819	21.21	388	21.21	606
21.22	5516	21.22	395	21.22	571
21.23	5653	21.23	353	21.23	578
21.24	5421	21.24	377	21.24	563
21.25	5415	21.25	372	21.25	590
21.26	5367	21.26	395	21.26	573
21.27	5147	21.27	373	21.27	556
21.28	5255	21.28	367	21.28	553
21.29	5106	21.29	363	21.29	570
21.3	5109	21.3	352	21.3	579
21.31	4979	21.31	374	21.31	575
21.32	4951	21.32	363	21.32	591
21.33	4751	21.33	386	21.33	547
21.34	4850	21.34	361	21.34	528
21.35	4846	21.35	406	21.35	569
21.36	4795	21.36	371	21.36	584
21.37	4862	21.37	369	21.37	580
21.38	4881	21.38	373	21.38	544
21.39	4940	21.39	387	21.39	547
21.4	4859	21.4	393	21.4	559
21.41	4987	21.41	394	21.41	583
21.42	5010	21.42	400	21.42	568
21.43	5148	21.43	384	21.43	561
21.44	5191	21.44	399	21.44	551
21.45	5290	21.45	359	21.45	595
21.46	5345	21.46	382	21.46	586
21.47	5465	21.47	390	21.47	575
21.48	5381	21.48	392	21.48	580
21.49	5625	21.49	403	21.49	583
21.5	5567	21.5	375	21.5	615
21.51	5704	21.51	367	21.51	563
21.52	5809	21.52	378	21.52	569
21.53	5791	21.53	354	21.53	619
21.54	5800	21.54	390	21.54	613
21.55	5952	21.55	413	21.55	595
21.56	5897	21.56	379	21.56	582
21.57	5790	21.57	383	21.57	596
21.58	5756	21.58	364	21.58	595
21.59	5779	21.59	402	21.59	585
21.6	5694	21.6	352	21.6	620
21.61	5558	21.61	372	21.61	581
21.62	5455	21.62	379	21.62	548
21.63	5258	21.63	363	21.63	568
21.64	5184	21.64	386	21.64	575
21.65	5228	21.65	377	21.65	562
21.66	5076	21.66	401	21.66	544
21.67	4969	21.67	391	21.67	571
21.68	4780	21.68	369	21.68	575
21.69	4784	21.69	403	21.69	563
21.7	4813	21.7	383	21.7	540
21.71	4596	21.71	381	21.71	557
21.72	4598	21.72	403	21.72	568
21.73	4646	21.73	371	21.73	569
21.74	4609	21.74	416	21.74	546
21.75	4424	21.75	387	21.75	564
21.76	4487	21.76	393	21.76	537
21.77	4411	21.77	378	21.77	550
21.78	4354	21.78	388	21.78	547
21.79	4282	21.79	370	21.79	482
21.8	4285	21.8	355	21.8	490
21.81	4428	21.81	381	21.81	517
21.82	4318	21.82	348	21.82	513
21.83	4296	21.83	365	21.83	553
21.84	4237	21.84	400	21.84	533
21.85	4341	21.85	370	21.85	544
21.86	4215	21.86	371	21.86	545
21.87	4395	21.87	385	21.87	508
21.88	4163	21.88	382	21.88	520
21.89	4338	21.89	378	21.89	518
21.9	4285	21.9	385	21.9	532
21.91	4103	21.91	419	21.91	527
21.92	4242	21.92	381	21.92	547
21.93	4148	21.93	366	21.93	551
21.94	4267	21.94	377	21.94	515
21.95	4312	21.95	377	21.95	555
21.96	4245	21.96	398	21.96	570
21.97	4154	21.97	401	21.97	558
21.98	4251	21.98	375	21.98	530
21.99	4367	21.99	381	21.99	514
22	4227	22	410	22	546
22.01	4268	22.01	407	22.01	538
22.02	4264	22.02	410	22.02	487
22.03	4292	22.03	384	22.03	524
22.04	4138	22.04	364	22.04	542
22.05	4251	22.05	376	22.05	569
22.06	4179	22.06	419	22.06	562
22.07	4219	22.07	371	22.07	546
22.08	4324	22.08	379	22.08	541
22.09	4325	22.09	370	22.09	547
22.1	4370	22.1	384	22.1	545
22.11	4385	22.11	396	22.11	562
22.12	4411	22.12	381	22.12	539
22.13	4377	22.13	389	22.13	563
22.14	4485	22.14	396	22.14	514
22.15	4553	22.15	378	22.15	532
22.16	4586	22.16	375	22.16	547
22.17	4522	22.17	381	22.17	539
22.18	4636	22.18	373	22.18	563
22.19	4643	22.19	395	22.19	579
22.2	4584	22.2	378	22.2	534
22.21	4800	22.21	384	22.21	549
22.22	4863	22.22	373	22.22	550
22.23	4868	22.23	377	22.23	532
22.24	5100	22.24	419	22.24	537
22.25	4902	22.25	406	22.25	555
22.26	5102	22.26	353	22.26	578
22.27	5163	22.27	369	22.27	565
22.28	5282	22.28	369	22.28	575
22.29	5346	22.29	403	22.29	562
22.3	5324	22.3	354	22.3	566
22.31	5560	22.31	383	22.31	591
22.32	5639	22.32	390	22.32	564
22.33	5648	22.33	404	22.33	557
22.34	5863	22.34	402	22.34	586
22.35	5877	22.35	387	22.35	588
22.36	6041	22.36	413	22.36	544
22.37	6205	22.37	388	22.37	611
22.38	6320	22.38	372	22.38	594
22.39	6447	22.39	379	22.39	603
22.4	6543	22.4	395	22.4	562
22.41	6687	22.41	425	22.41	630
22.42	6806	22.42	388	22.42	615
22.43	6812	22.43	391	22.43	600
22.44	6884	22.44	393	22.44	610
22.45	6999	22.45	409	22.45	578
22.46	7014	22.46	420	22.46	611
22.47	7107	22.47	428	22.47	652
22.48	7140	22.48	404	22.48	620
22.49	7070	22.49	395	22.49	640
22.5	7135	22.5	344	22.5	646
22.51	7141	22.51	341	22.51	639
22.52	7172	22.52	407	22.52	629
22.53	7056	22.53	399	22.53	618
22.54	7007	22.54	382	22.54	626
22.55	6975	22.55	408	22.55	635
22.56	6856	22.56	397	22.56	638
22.57	6734	22.57	399	22.57	658
22.58	6622	22.58	407	22.58	632
22.59	6577	22.59	402	22.59	679
22.6	6565	22.6	429	22.6	690
22.61	6393	22.61	408	22.61	632
22.62	6196	22.62	428	22.62	661
22.63	6336	22.63	400	22.63	644
22.64	6369	22.64	401	22.64	616
22.65	6402	22.65	404	22.65	659
22.66	6332	22.66	368	22.66	632
22.67	6336	22.67	401	22.67	668
22.68	6529	22.68	385	22.68	649
22.69	6474	22.69	397	22.69	649
22.7	6633	22.7	408	22.7	663
22.71	6901	22.71	393	22.71	640
22.72	6897	22.72	396	22.72	651
22.73	7121	22.73	398	22.73	676
22.74	7105	22.74	402	22.74	674
22.75	7361	22.75	378	22.75	653
22.76	7688	22.76	421	22.76	693
22.77	7741	22.77	369	22.77	706
22.78	7755	22.78	366	22.78	667
22.79	8013	22.79	390	22.79	644
22.8	7999	22.8	395	22.8	681
22.81	7723	22.81	388	22.81	698
22.82	7724	22.82	404	22.82	633
22.83	7625	22.83	420	22.83	650
22.84	7372	22.84	396	22.84	642
22.85	6962	22.85	385	22.85	639
22.86	6784	22.86	397	22.86	621
22.87	6285	22.87	392	22.87	633
22.88	6211	22.88	398	22.88	578
22.89	5772	22.89	380	22.89	615
22.9	5414	22.9	394	22.9	621
22.91	5290	22.91	397	22.91	630
22.92	5044	22.92	385	22.92	570
22.93	4838	22.93	412	22.93	601
22.94	4784	22.94	393	22.94	563
22.95	4744	22.95	407	22.95	519
22.96	4590	22.96	408	22.96	539
22.97	4509	22.97	377	22.97	566
22.98	4429	22.98	425	22.98	523
22.99	4427	22.99	391	22.99	556
23	4383	23	401	23	563
23.01	4462	23.01	413	23.01	551
23.02	4257	23.02	400	23.02	538
23.03	4324	23.03	406	23.03	507
23.04	4364	23.04	406	23.04	496
23.05	4346	23.05	394	23.05	522
23.06	4283	23.06	400	23.06	534
23.07	4238	23.07	376	23.07	546
23.08	4207	23.08	390	23.08	527
23.09	4254	23.09	371	23.09	515
23.1	4196	23.1	396	23.1	533
23.11	4302	23.11	399	23.11	527
23.12	4311	23.12	403	23.12	530
23.13	4242	23.13	401	23.13	506
23.14	4235	23.14	418	23.14	507
23.15	4339	23.15	387	23.15	502
23.16	4197	23.16	415	23.16	500
23.17	4267	23.17	421	23.17	550
23.18	4225	23.18	407	23.18	503
23.19	4245	23.19	433	23.19	525
23.2	4340	23.2	440	23.2	507
23.21	4294	23.21	390	23.21	514
23.22	4252	23.22	406	23.22	520
23.23	4292	23.23	411	23.23	537
23.24	4345	23.24	418	23.24	522
23.25	4245	23.25	440	23.25	511
23.26	4309	23.26	385	23.26	512
23.27	4359	23.27	381	23.27	491
23.28	4270	23.28	405	23.28	537
23.29	4312	23.29	416	23.29	532
23.3	4340	23.3	422	23.3	506
23.31	4334	23.31	377	23.31	524
23.32	4356	23.32	385	23.32	508
23.33	4440	23.33	384	23.33	526
23.34	4443	23.34	420	23.34	504
23.35	4345	23.35	418	23.35	505
23.36	4422	23.36	392	23.36	496
23.37	4437	23.37	416	23.37	525
23.38	4429	23.38	377	23.38	504
23.39	4522	23.39	386	23.39	491
23.4	4457	23.4	405	23.4	531
23.41	4498	23.41	444	23.41	480
23.42	4622	23.42	394	23.42	529
23.43	4568	23.43	418	23.43	510
23.44	4475	23.44	401	23.44	490
23.45	4495	23.45	391	23.45	517
23.46	4573	23.46	413	23.46	513
23.47	4542	23.47	402	23.47	507
23.48	4542	23.48	379	23.48	490
23.49	4656	23.49	407	23.49	543
23.5	4616	23.5	431	23.5	499
23.51	4636	23.51	410	23.51	503
23.52	4688	23.52	415	23.52	532
23.53	4684	23.53	407	23.53	532
23.54	4570	23.54	392	23.54	490
23.55	4775	23.55	400	23.55	508
23.56	4712	23.56	422	23.56	550
23.57	4636	23.57	422	23.57	503
23.58	4735	23.58	400	23.58	540
23.59	4810	23.59	401	23.59	494
23.6	4904	23.6	432	23.6	485
23.61	4835	23.61	394	23.61	569
23.62	4687	23.62	386	23.62	553
23.63	4735	23.63	410	23.63	520
23.64	4891	23.64	396	23.64	492
23.65	4864	23.65	390	23.65	539
23.66	4787	23.66	415	23.66	518
23.67	4964	23.67	401	23.67	539
23.68	4945	23.68	389	23.68	523
23.69	5036	23.69	378	23.69	508
23.7	5021	23.7	410	23.7	524
23.71	5107	23.71	382	23.71	519
23.72	5070	23.72	415	23.72	502
23.73	5106	23.73	385	23.73	525
23.74	5234	23.74	431	23.74	532
23.75	5218	23.75	426	23.75	496
23.76	5355	23.76	396	23.76	544
23.77	5286	23.77	409	23.77	545
23.78	5190	23.78	419	23.78	552
23.79	5394	23.79	431	23.79	515
23.8	5330	23.8	404	23.8	529
23.81	5469	23.81	402	23.81	516
23.82	5509	23.82	410	23.82	517
23.83	5529	23.83	373	23.83	511
23.84	5534	23.84	383	23.84	531
23.85	5561	23.85	383	23.85	525
23.86	5632	23.86	396	23.86	526
23.87	5703	23.87	417	23.87	528
23.88	5684	23.88	437	23.88	534
23.89	5719	23.89	410	23.89	552
23.9	5714	23.9	407	23.9	525
23.91	5891	23.91	415	23.91	553
23.92	5832	23.92	426	23.92	536
23.93	5805	23.93	419	23.93	507
23.94	5811	23.94	397	23.94	564
23.95	5801	23.95	400	23.95	523
23.96	5825	23.96	404	23.96	513
23.97	5819	23.97	401	23.97	557
[truncated: 2,605 more rows]

## Sheet: Fig.3d
Zr-TCPE		Zr-TCPE-H		Restored
wavelength(nm)	normalized intensity	wavelength(nm)	normalized intensity	wavelength(nm)	normalized intensity
350.6	0.00259	350.6	0.00779	350.6	0.00315
351.6	0.00218	351.6	0.00657	351.6	0.00258
352.6	0.00186	352.6	0.0055	352.6	0.00229
353.6	0.00165	353.6	0.0048	353.6	0.00204
354.6	0.00149	354.6	0.00431	354.6	0.00185
355.6	0.00138	355.6	0.00388	355.6	0.00172
356.6	0.00126	356.6	0.0035	356.6	0.00153
357.6	0.00118	357.6	0.00319	357.6	0.00148
358.6	0.00112	358.6	0.003	358.6	0.00141
359.6	0.0011	359.6	0.0029	359.6	0.00137
360.6	0.00108	360.6	0.00278	360.6	0.0013
361.6	0.00105	361.6	0.00262	361.6	0.00126
362.6	0.00101	362.6	0.00249	362.6	0.00122
363.6	0.000978857	363.6	0.00227	363.6	0.00113
364.6	0.000956867	364.6	0.00219	364.6	0.00111
365.6	0.000946719	365.6	0.00206	365.6	0.00109
366.6	0.000922192	366.6	0.00192	366.6	0.00106
367.6	0.000939614	367.6	0.00185	367.6	0.00106
368.6	0.000960419	368.6	0.00185	368.6	0.00109
369.6	0.000984777	369.6	0.0018	369.6	0.00115
370.6	0.00107	370.6	0.00177	370.6	0.00122
371.6	0.00111	371.6	0.00181	371.6	0.00133
372.6	0.0012	372.6	0.00181	372.6	0.00145
373.6	0.00133	373.6	0.00187	373.6	0.00157
374.6	0.00149	374.6	0.00202	374.6	0.00187
375.6	0.00173	375.6	0.00222	375.6	0.00219
376.6	0.00204	376.6	0.00269	376.6	0.00263
377.6	0.00243	377.6	0.00313	377.6	0.00324
378.6	0.00278	378.6	0.00343	378.6	0.00375
379.6	0.00319	379.6	0.00358	379.6	0.00427
380.6	0.0036	380.6	0.0036	380.6	0.00468
381.6	0.00401	381.6	0.0034	381.6	0.00509
382.6	0.00455	382.6	0.00315	382.6	0.0055
383.6	0.00528	383.6	0.00297	383.6	0.00617
384.6	0.00613	384.6	0.00278	384.6	0.00703
385.6	0.00704	385.6	0.00279	385.6	0.00807
386.6	0.00813	386.6	0.00275	386.6	0.00926
387.6	0.0095	387.6	0.00278	387.6	0.01062
388.6	0.01109	388.6	0.00285	388.6	0.0122
389.6	0.0129	389.6	0.00289	389.6	0.01413
390.6	0.01492	390.6	0.00294	390.6	0.01619
391.6	0.01737	391.6	0.00306	391.6	0.01879
392.6	0.02035	392.6	0.00328	392.6	0.02195
393.6	0.02358	393.6	0.00348	393.6	0.02532
394.6	0.0272	394.6	0.00374	394.6	0.02914
395.6	0.03095	395.6	0.00406	395.6	0.03295
396.6	0.03549	396.6	0.00449	396.6	0.03764
397.6	0.04073	397.6	0.005	397.6	0.04311
398.6	0.04658	398.6	0.00547	398.6	0.04916
399.6	0.05326	399.6	0.00596	399.6	0.05556
400.6	0.06	400.6	0.00657	400.6	0.06296
401.6	0.06808	401.6	0.00728	401.6	0.071
402.6	0.07686	402.6	0.00802	402.6	0.0805
403.6	0.08669	403.6	0.0089	403.6	0.09031
404.6	0.09682	404.6	0.00967	404.6	0.10049
405.6	0.10699	405.6	0.01078	405.6	0.11152
406.6	0.11854	406.6	0.01154	406.6	0.12318
407.6	0.13251	407.6	0.01312	407.6	0.13717
408.6	0.14718	408.6	0.01449	408.6	0.15147
409.6	0.16192	409.6	0.01574	409.6	0.16759
410.6	0.17727	410.6	0.01746	410.6	0.18105
411.6	0.19249	411.6	0.01888	411.6	0.19684
412.6	0.21059	412.6	0.02098	412.6	0.21531
413.6	0.2297	413.6	0.02278	413.6	0.23312
414.6	0.24848	414.6	0.02474	414.6	0.2521
415.6	0.26928	415.6	0.02695	415.6	0.27225
416.6	0.29043	416.6	0.02999	416.6	0.29412
417.6	0.3136	417.6	0.0326	417.6	0.31618
418.6	0.3366	418.6	0.03563	418.6	0.33932
419.6	0.35876	419.6	0.03892	419.6	0.36057
420.6	0.38143	420.6	0.04207	420.6	0.38263
421.6	0.40595	421.6	0.04492	421.6	0.40605
422.6	0.43133	422.6	0.04929	422.6	0.42919
423.6	0.45721	423.6	0.05377	423.6	0.4537
424.6	0.48309	424.6	0.05854	424.6	0.47821
425.6	0.50592	425.6	0.0627	425.6	0.50027
426.6	0.53095	426.6	0.06711	426.6	0.52342
427.6	0.55531	427.6	0.07265	427.6	0.5463
428.6	0.58018	428.6	0.07819	428.6	0.5689
429.6	0.60233	429.6	0.08358	429.6	0.59232
430.6	0.62432	430.6	0.08871	430.6	0.61411
431.6	0.64834	431.6	0.09564	431.6	0.63589
432.6	0.67084	432.6	0.10308	432.6	0.65904
433.6	0.69317	433.6	0.11001	433.6	0.68219
434.6	0.71566	434.6	0.11668	434.6	0.70125
435.6	0.73275	435.6	0.12406	435.6	0.71814
436.6	0.75135	436.6	0.13186	436.6	0.73693
437.6	0.76945	437.6	0.14023	437.6	0.75708
438.6	0.78992	438.6	0.149	438.6	0.77751
439.6	0.80785	439.6	0.15911	439.6	0.79385
440.6	0.82324	440.6	0.1685	440.6	0.81182
441.6	0.841	441.6	0.17866	441.6	0.82898
442.6	0.85538	442.6	0.18917	442.6	0.84395
443.6	0.87009	443.6	0.19923	443.6	0.85648
444.6	0.88227	444.6	0.21047	444.6	0.86901
445.6	0.89631	445.6	0.22175	445.6	0.8829
446.6	0.90765	446.6	0.23407	446.6	0.89297
447.6	0.91965	447.6	0.24679	447.6	0.90523
448.6	0.92879	448.6	0.25977	448.6	0.91612
449.6	0.93606	449.6	0.27173	449.6	0.92347
450.6	0.9435	450.6	0.28553	450.6	0.93056
451.6	0.95332	451.6	0.29846	451.6	0.94281
452.6	0.96127	452.6	0.31257	452.6	0.95261
453.6	0.96955	453.6	0.32796	453.6	0.96078
454.6	0.977	454.6	0.34336	454.6	0.96841
455.6	0.98122	455.6	0.35798	455.6	0.97467
456.6	0.98444	456.6	0.37399	456.6	0.97712
457.6	0.98782	457.6	0.38912	457.6	0.98094
458.6	0.99188	458.6	0.40693	458.6	0.98529
459.6	0.99645	459.6	0.42273	459.6	0.98992
460.6	1	460.6	0.43935	460.6	0.99455
461.6	0.99915	461.6	0.45587	461.6	0.99564
462.6	0.99831	462.6	0.47286	462.6	0.99428
463.6	0.99865	463.6	0.49015	463.6	0.99537
464.6	0.99949	464.6	0.51195	464.6	0.99973
465.6	0.99932	465.6	0.53053	465.6	1
466.6	0.99476	466.6	0.54592	466.6	0.997
467.6	0.99053	467.6	0.56131	467.6	0.98883
468.6	0.98512	468.6	0.57978	468.6	0.98529
469.6	0.98292	469.6	0.59826	469.6	0.98257
470.6	0.97852	470.6	0.61673	470.6	0.97985
471.6	0.97108	471.6	0.63468	471.6	0.97195
472.6	0.96346	472.6	0.6511	472.6	0.96432
473.6	0.95112	473.6	0.66803	473.6	0.95261
474.6	0.94283	474.6	0.68445	474.6	0.94499
475.6	0.93623	475.6	0.69779	475.6	0.93954
476.6	0.92727	476.6	0.71575	476.6	0.93083
477.6	0.91746	477.6	0.73063	477.6	0.91966
478.6	0.90223	478.6	0.74243	478.6	0.90686
479.6	0.88819	479.6	0.75629	479.6	0.89325
480.6	0.87196	480.6	0.76603	480.6	0.87908
481.6	0.85656	481.6	0.77578	481.6	0.86356
482.6	0.841	482.6	0.78604	482.6	0.84886
483.6	0.82832	483.6	0.79733	483.6	0.83742
484.6	0.81445	484.6	0.80708	484.6	0.82326
485.6	0.8026	485.6	0.81837	485.6	0.80937
486.6	0.78823	486.6	0.82914	486.6	0.79657
487.6	0.7725	487.6	0.84043	487.6	0.78241
488.6	0.75947	488.6	0.85121	488.6	0.76961
489.6	0.74679	489.6	0.85942	489.6	0.75545
490.6	0.73342	490.6	0.86711	490.6	0.73992
491.6	0.71938	491.6	0.87481	491.6	0.72849
492.6	0.70907	492.6	0.88353	492.6	0.71569
493.6	0.69655	493.6	0.89174	493.6	0.70507
494.6	0.68437	494.6	0.90097	494.6	0.69717
495.6	0.67405	495.6	0.91175	495.6	0.68355
496.6	0.66306	496.6	0.91893	496.6	0.67375
497.6	0.65139	497.6	0.92868	497.6	0.66313
498.6	0.63955	498.6	0.93535	498.6	0.65359
499.6	0.62906	499.6	0.94253	499.6	0.64406
500.6	0.61333	500.6	0.94202	500.6	0.62772
501.6	0.60098	501.6	0.9451	501.6	0.61656
502.6	0.58762	502.6	0.94561	502.6	0.60267
503.6	0.57544	503.6	0.9528	503.6	0.59014
504.6	0.56597	504.6	0.96049	504.6	0.5787
505.6	0.55819	505.6	0.96716	505.6	0.5689
506.6	0.5455	506.6	0.96973	506.6	0.55637
507.6	0.53586	507.6	0.97537	507.6	0.54902
508.6	0.52706	508.6	0.98204	508.6	0.54058
509.6	0.51167	509.6	0.97486	509.6	0.52587
510.6	0.49899	510.6	0.97589	510.6	0.51389
511.6	0.4929	511.6	0.98666	511.6	0.50926
512.6	0.48427	512.6	0.99076	512.6	0.50054
513.6	0.47226	513.6	0.98871	513.6	0.48883
514.6	0.46228	514.6	0.99025	514.6	0.48012
515.6	0.45568	515.6	0.99436	515.6	0.47386
516.6	0.44604	516.6	0.99641	516.6	0.46296
517.6	0.44063	517.6	1	517.6	0.45752
518.6	0.42828	518.6	0.99436	518.6	0.44553
519.6	0.41306	519.6	0.98204	519.6	0.43083
520.6	0.40578	520.6	0.98461	520.6	0.4232
521.6	0.40122	521.6	0.99538	521.6	0.42048
522.6	0.39378	522.6	0.99487	522.6	0.41176
523.6	0.3816	523.6	0.98256	523.6	0.39897
524.6	0.37449	524.6	0.98256	524.6	0.3908
525.6	0.36942	525.6	0.98923	525.6	0.38562
526.6	0.36012	526.6	0.98563	526.6	0.37582
527.6	0.35115	527.6	0.97948	527.6	0.36574
528.6	0.34455	528.6	0.97896	528.6	0.35893
529.6	0.3366	529.6	0.97589	529.6	0.35049
530.6	0.32899	530.6	0.97075	530.6	0.34314
531.6	0.32138	531.6	0.96306	531.6	0.33551
532.6	0.31495	532.6	0.9569	532.6	0.32843
533.6	0.30599	533.6	0.95177	533.6	0.32081
534.6	0.30058	534.6	0.94972	534.6	0.31373
535.6	0.2933	535.6	0.94356	535.6	0.30637
536.6	0.28518	536.6	0.93381	536.6	0.29793
537.6	0.27943	537.6	0.93227	537.6	0.29303
538.6	0.27385	538.6	0.92766	538.6	0.2854
539.6	0.26607	539.6	0.91945	539.6	0.27805
540.6	0.25846	540.6	0.90303	540.6	0.26939
541.6	0.25254	541.6	0.89584	541.6	0.26288
542.6	0.24797	542.6	0.89533	542.6	0.25836
543.6	0.24137	543.6	0.8861	543.6	0.25185
544.6	0.2363	544.6	0.88096	544.6	0.24719
545.6	0.23004	545.6	0.87224	545.6	0.24126
546.6	0.22547	546.6	0.86609	546.6	0.23706
547.6	0.21922	547.6	0.85326	547.6	0.23083
548.6	0.21177	548.6	0.83325	548.6	0.22372
549.6	0.20704	549.6	0.8312	549.6	0.22034
550.6	0.20365	550.6	0.82709	550.6	0.21468
551.6	0.1979	551.6	0.81426	551.6	0.20882
552.6	0.19232	552.6	0.80503	552.6	0.20365
553.6	0.18758	553.6	0.79374	553.6	0.19891
554.6	0.18302	554.6	0.7881	554.6	0.19368
555.6	0.17913	555.6	0.78143	555.6	0.1896
556.6	0.17473	556.6	0.76911	556.6	0.18491
557.6	0.16982	557.6	0.75782	557.6	0.18007
558.6	0.16614	558.6	0.75269	558.6	0.17557
559.6	0.16186	559.6	0.74551	559.6	0.17157
560.6	0.1581	560.6	0.73217	560.6	0.16727
561.6	0.15423	561.6	0.72704	561.6	0.16326
562.6	0.14978	562.6	0.71678	562.6	0.15901
563.6	0.14596	563.6	0.70703	563.6	0.15389
564.6	0.14261	564.6	0.69728	564.6	0.1509
565.6	0.13965	565.6	0.69061	565.6	0.14668
566.6	0.13566	566.6	0.6824	566.6	0.14322
567.6	0.13236	567.6	0.67163	567.6	0.13875
568.6	0.12828	568.6	0.65931	568.6	0.13464
569.6	0.12419	569.6	0.64443	569.6	0.1305
570.6	0.12119	570.6	0.6393	570.6	0.12789
571.6	0.11872	571.6	0.63468	571.6	0.12522
572.6	0.11521	572.6	0.62083	572.6	0.12184
573.6	0.11211	573.6	0.61006	573.6	0.1186
574.6	0.11032	574.6	0.60698	574.6	0.11691
575.6	0.10695	575.6	0.5962	575.6	0.11394
576.6	0.10262	576.6	0.57825	576.6	0.1095
577.6	0.10073	577.6	0.57363	577.6	0.10738
578.6	0.09866	578.6	0.5685	578.6	0.10629
579.6	0.09653	579.6	0.55977	579.6	0.10365
580.6	0.09379	580.6	0.55105	580.6	0.10035
581.6	0.09164	581.6	0.54387	581.6	0.09853
582.6	0.08882	582.6	0.53361	582.6	0.09529
583.6	0.08667	583.6	0.52488	583.6	0.09267
584.6	0.08393	584.6	0.51668	584.6	0.09001
585.6	0.08166	585.6	0.50477	585.6	0.08723
586.6	0.07908	586.6	0.49507	586.6	0.08516
587.6	0.07791	587.6	0.49215	587.6	0.08355
588.6	0.07627	588.6	0.48348	588.6	0.08186
589.6	0.07375	589.6	0.47609	589.6	0.07955
590.6	0.07233	590.6	0.4707	590.6	0.07756
591.6	0.0707	591.6	0.46044	591.6	0.07544
592.6	0.0684	592.6	0.45316	592.6	0.07367
593.6	0.06644	593.6	0.44454	593.6	0.0717
594.6	0.06467	594.6	0.43479	594.6	0.0695
595.6	0.06319	595.6	0.42848	595.6	0.06811
596.6	0.06198	596.6	0.42119	596.6	0.0668
597.6	0.06012	597.6	0.41421	597.6	0.06452
598.6	0.05812	598.6	0.40195	598.6	0.06261
599.6	0.05665	599.6	0.39574	599.6	0.06103
600.6	0.05489	600.6	0.39046	600.6	0.05929
601.6	0.05406	601.6	0.38404	601.6	0.05798
602.6	0.05249	602.6	0.3786	602.6	0.0564
603.6	0.05105	603.6	0.37101	603.6	0.05479
604.6	0.0502	604.6	0.36521	604.6	0.05389
605.6	0.04866	605.6	0.3569	605.6	0.05193
606.6	0.0469	606.6	0.34782	606.6	0.04978
607.6	0.04604	607.6	0.34361	607.6	0.04913
608.6	0.04457	608.6	0.33658	608.6	0.04798
609.6	0.04372	609.6	0.32878	609.6	0.04619
610.6	0.04239	610.6	0.32606	610.6	0.04518
611.6	0.04124	611.6	0.31652	611.6	0.04406
612.6	0.04044	612.6	0.31165	612.6	0.04311
613.6	0.03907	613.6	0.30554	613.6	0.04191
614.6	0.03804	614.6	0.30133	614.6	0.0412
615.6	0.03731	615.6	0.29307	615.6	0.04033
616.6	0.03591	616.6	0.28728	616.6	0.03894
617.6	0.03544	617.6	0.28368	617.6	0.03785
618.6	0.03437	618.6	0.27768	618.6	0.03736
619.6	0.03359	619.6	0.2744	619.6	0.03627
620.6	0.03239	620.6	0.26911	620.6	0.03554
621.6	0.03205	621.6	0.26249	621.6	0.03448
622.6	0.03139	622.6	0.25741	622.6	0.03358
623.6	0.03024	623.6	0.25305	623.6	0.0329
624.6	0.02938	624.6	0.2469	624.6	0.03162
625.6	0.02867	625.6	0.24171	625.6	0.03058
626.6	0.02813	626.6	0.23751	626.6	0.03026
627.6	0.02728	627.6	0.23186	627.6	0.02947
628.6	0.02689	628.6	0.22724	628.6	0.02898
629.6	0.02632	629.6	0.22453	629.6	0.02827
630.6	0.02568	630.6	0.21924	630.6	0.02789
631.6	0.02478	631.6	0.21626	631.6	0.02694
632.6	0.02426	632.6	0.21057	632.6	0.02628
633.6	0.02365	633.6	0.20518	633.6	0.02553
634.6	0.02302	634.6	0.20082	634.6	0.02487
635.6	0.02219	635.6	0.19718	635.6	0.02438
636.6	0.0217	636.6	0.1941	636.6	0.02388
637.6	0.0213	637.6	0.18948	637.6	0.02302
638.6	0.02096	638.6	0.18604	638.6	0.02261
639.6	0.02025	639.6	0.18189	639.6	0.02221
640.6	0.02003	640.6	0.1783	640.6	0.02147
641.6	0.01933	641.6	0.17245	641.6	0.02106
642.6	0.01898	642.6	0.16921	642.6	0.02072
643.6	0.0183	643.6	0.16685	643.6	0.02051
644.6	0.01785	644.6	0.16393	644.6	0.01989
645.6	0.01774	645.6	0.16198	645.6	0.01934
646.6	0.01719	646.6	0.15705	646.6	0.01892
647.6	0.01703	647.6	0.15434	647.6	0.01836
648.6	0.0166	648.6	0.14956	648.6	0.01827
649.6	0.016	649.6	0.14679	649.6	0.01789
650.6	0.01579	650.6	0.14284	650.6	0.01738
651.6	0.01556	651.6	0.14156	651.6	0.01722
652.6	0.01516	652.6	0.1394	652.6	0.01675
653.6	0.01487	653.6	0.13776	653.6	0.01638
654.6	0.01451	654.6	0.13397	654.6	0.01596
655.6	0.01417	655.6	0.13202	655.6	0.01559
656.6	0.01399	656.6	0.12842	656.6	0.01531
657.6	0.01355	657.6	0.12709	657.6	0.01528
658.6	0.01331	658.6	0.12519	658.6	0.01492
659.6	0.01307	659.6	0.12227	659.6	0.01466
660.6	0.01275	660.6	0.11832	660.6	0.01436
661.6	0.01271	661.6	0.11724	661.6	0.01408
662.6	0.01248	662.6	0.11565	662.6	0.01397
663.6	0.01227	663.6	0.11426	663.6	0.01364
664.6	0.01203	664.6	0.10985	664.6	0.01355
665.6	0.01192	665.6	0.10954	665.6	0.01313
666.6	0.01166	666.6	0.10641	666.6	0.01311
667.6	0.01153	667.6	0.10523	667.6	0.01299
668.6	0.01144	668.6	0.1041	668.6	0.01283
--	--		--
--	--		--
--	--		--
--	--		--
--	--		--
--	--		--
--	--		--
--	--		--
--	--		--
--	--		--
--	--		--
--	--		--
--	--		--
--	--		--
--	--		--
--	--		--
--	--		--
--	--		--
--	--		--
--	--		--
--	--		--
--	--		--
--	--		--
--	--		--
--	--		--
--	--		--
--	--		--
--	--		--
--	--		--
--	--		--
--	--		--
--	--		--
--	--		--
--	--		--
--	--		--
--	--		--
--	--		--
--	--		--
--	--		--
--	--		--
--	--		--
--	--		--
--	--		--
--	--		--
--	--		--
--	--		--
--	--		--
--	--		--
--	--		--
--	--		--
--	--		--
--	--		--
--	--		--
--	--		--
--	--		--
--	--		--
--	--		--
--	--		--
--	--		--
--	--		--
--	--		--
--	--		--
--	--		--
--	--		--
--	--		--
--	--		--
--	--		--
--	--		--
--	--		--
--	--		--
--	--		--
--	--		--
--	--		--
--	--		--
--	--		--
--	--		--
--	--		--
--	--		--
--	--		--
--	--		--
--	--		--
--	--		--
--	--		--
--	--		--
--	--		--
--	--		--
--	--		--
--	--		--
--	--		--

## Sheet: Fig.5a
Zr-TCPE-L1		Zr-TCPE-L2		Zr-TCPE-DLI		Zr-TCPE-L1-H		Zr-TCPE-L2-H		Zr-TCPE-DLI-H
wavelength(nm)	normalized intensity	wavelength(nm)	normalized intensity	wavelength(nm)	normalized intensity	wavelength(nm)	normalized intensity	wavelength(nm)	normalized intensity	wavelength(nm)	normalized intensity
350.6	0.00662	350.6	0.00491	350.6	0.00475	350.6	0.0252	350.6	0.01013	350.6	0.00744
351.6	0.00634	351.6	0.00405	351.6	0.00435	351.6	0.02571	351.6	0.00856	351.6	0.00623
352.6	0.00613	352.6	0.00367	352.6	0.00382	352.6	0.02741	352.6	0.00749	352.6	0.00556
353.6	0.00613	353.6	0.00332	353.6	0.00338	353.6	0.02922	353.6	0.00646	353.6	0.00524
354.6	0.00621	354.6	0.00287	354.6	0.00297	354.6	0.03139	354.6	0.00556	354.6	0.00481
355.6	0.00629	355.6	0.00252	355.6	0.00278	355.6	0.03297	355.6	0.00534	355.6	0.00426
356.6	0.00635	356.6	0.00234	356.6	0.00259	356.6	0.03453	356.6	0.00479	356.6	0.00401
357.6	0.00648	357.6	0.00226	357.6	0.00245	357.6	0.03617	357.6	0.00443	357.6	0.00385
358.6	0.00657	358.6	0.00224	358.6	0.00249	358.6	0.03737	358.6	0.00419	358.6	0.00381
359.6	0.00683	359.6	0.00225	359.6	0.00238	359.6	0.0384	359.6	0.00408	359.6	0.00381
360.6	0.00683	360.6	0.0022	360.6	0.00236	360.6	0.03883	360.6	0.00394	360.6	0.00373
361.6	0.00699	361.6	0.00207	361.6	0.0023	361.6	0.03863	361.6	0.00368	361.6	0.00366
362.6	0.00698	362.6	0.00191	362.6	0.00218	362.6	0.0383	362.6	0.00339	362.6	0.0036
363.6	0.00672	363.6	0.00188	363.6	0.00209	363.6	0.03823	363.6	0.00332	363.6	0.00352
364.6	0.00656	364.6	0.00175	364.6	0.00204	364.6	0.03758	364.6	0.00322	364.6	0.00338
365.6	0.0066	365.6	0.00171	365.6	0.00199	365.6	0.03721	365.6	0.00298	365.6	0.00335
366.6	0.00653	366.6	0.00174	366.6	0.00196	366.6	0.03695	366.6	0.00293	366.6	0.00323
367.6	0.00644	367.6	0.00183	367.6	0.00197	367.6	0.03666	367.6	0.00293	367.6	0.00334
368.6	0.00631	368.6	0.00182	368.6	0.00199	368.6	0.0367	368.6	0.00289	368.6	0.00332
369.6	0.00638	369.6	0.00187	369.6	0.00203	369.6	0.03684	369.6	0.00307	369.6	0.00338
370.6	0.00653	370.6	0.00195	370.6	0.00215	370.6	0.03722	370.6	0.00313	370.6	0.00348
371.6	0.00665	371.6	0.00202	371.6	0.00226	371.6	0.03762	371.6	0.0034	371.6	0.00365
372.6	0.00701	372.6	0.00223	372.6	0.0024	372.6	0.0385	372.6	0.00354	372.6	0.00368
373.6	0.00718	373.6	0.00251	373.6	0.00252	373.6	0.03915	373.6	0.00395	373.6	0.00394
374.6	0.00729	374.6	0.0027	374.6	0.00278	374.6	0.03992	374.6	0.00438	374.6	0.00405
375.6	0.00763	375.6	0.00324	375.6	0.00312	375.6	0.04031	375.6	0.00527	375.6	0.00485
376.6	0.00803	376.6	0.00406	376.6	0.00381	376.6	0.04072	376.6	0.00593	376.6	0.00534
377.6	0.00847	377.6	0.00482	377.6	0.0046	377.6	0.04151	377.6	0.00725	377.6	0.0061
378.6	0.0088	378.6	0.00581	378.6	0.00539	378.6	0.04142	378.6	0.00832	378.6	0.00693
379.6	0.0093	379.6	0.00627	379.6	0.00577	379.6	0.04141	379.6	0.00916	379.6	0.00775
380.6	0.00959	380.6	0.0068	380.6	0.0061	380.6	0.04069	380.6	0.00991	380.6	0.00788
381.6	0.00967	381.6	0.0072	381.6	0.00668	381.6	0.03973	381.6	0.0105	381.6	0.00816
382.6	0.00987	382.6	0.00799	382.6	0.00742	382.6	0.03861	382.6	0.01105	382.6	0.00897
383.6	0.01027	383.6	0.00903	383.6	0.00849	383.6	0.03726	383.6	0.01165	383.6	0.00992
384.6	0.01089	384.6	0.01069	384.6	0.00959	384.6	0.03583	384.6	0.01308	384.6	0.01131
385.6	0.01165	385.6	0.01234	385.6	0.01092	385.6	0.03502	385.6	0.01412	385.6	0.01276
386.6	0.01256	386.6	0.01422	386.6	0.01282	386.6	0.03374	386.6	0.01603	386.6	0.01369
387.6	0.01353	387.6	0.01636	387.6	0.01472	387.6	0.03319	387.6	0.01766	387.6	0.01594
388.6	0.01468	388.6	0.01888	388.6	0.01694	388.6	0.03265	388.6	0.01999	388.6	0.01763
389.6	0.01638	389.6	0.02174	389.6	0.01946	389.6	0.03171	389.6	0.02241	389.6	0.02033
390.6	0.01826	390.6	0.02454	390.6	0.02236	390.6	0.03154	390.6	0.02554	390.6	0.02284
391.6	0.02069	391.6	0.0285	391.6	0.02598	391.6	0.03128	391.6	0.02833	391.6	0.02563
392.6	0.02301	392.6	0.03291	392.6	0.03028	392.6	0.03164	392.6	0.03278	392.6	0.02968
393.6	0.02628	393.6	0.03794	393.6	0.03458	393.6	0.03196	393.6	0.03682	393.6	0.03361
394.6	0.02973	394.6	0.04389	394.6	0.03976	394.6	0.03237	394.6	0.04117	394.6	0.03799
395.6	0.03344	395.6	0.04939	395.6	0.04491	395.6	0.03287	395.6	0.04655	395.6	0.04224
396.6	0.03785	396.6	0.05588	396.6	0.0499	396.6	0.03424	396.6	0.0514	396.6	0.04781
397.6	0.04302	397.6	0.06318	397.6	0.05715	397.6	0.03525	397.6	0.05797	397.6	0.05306
398.6	0.04829	398.6	0.07115	398.6	0.06564	398.6	0.0365	398.6	0.06546	398.6	0.06094
399.6	0.05507	399.6	0.08075	399.6	0.07434	399.6	0.03784	399.6	0.07379	399.6	0.06777
400.6	0.06189	400.6	0.09079	400.6	0.08379	400.6	0.03938	400.6	0.08025	400.6	0.07473
401.6	0.07003	401.6	0.10125	401.6	0.0944	401.6	0.04133	401.6	0.08986	401.6	0.08358
402.6	0.07981	402.6	0.11328	402.6	0.10582	402.6	0.04329	402.6	0.10024	402.6	0.09356
403.6	0.08876	403.6	0.125	403.6	0.1182	403.6	0.04554	403.6	0.11105	403.6	0.10374
404.6	0.09846	404.6	0.13919	404.6	0.13227	404.6	0.04809	404.6	0.12059	404.6	0.11547
405.6	0.10929	405.6	0.15305	405.6	0.14361	405.6	0.0508	405.6	0.13291	405.6	0.12505
406.6	0.12068	406.6	0.16781	406.6	0.1583	406.6	0.05368	406.6	0.14408	406.6	0.13627
407.6	0.13516	407.6	0.18448	407.6	0.17573	407.6	0.05739	407.6	0.15785	407.6	0.15091
408.6	0.14935	408.6	0.20331	408.6	0.192	408.6	0.06196	408.6	0.17391	408.6	0.16434
409.6	0.16454	409.6	0.22188	409.6	0.21111	409.6	0.06592	409.6	0.18955	409.6	0.17862
410.6	0.18092	410.6	0.24008	410.6	0.22832	410.6	0.07105	410.6	0.20399	410.6	0.19356
411.6	0.1952	411.6	0.25878	411.6	0.24753	411.6	0.0754	411.6	0.22059	411.6	0.20883
412.6	0.21419	412.6	0.27964	412.6	0.26979	412.6	0.08132	412.6	0.23696	412.6	0.22541
413.6	0.23307	413.6	0.30153	413.6	0.29236	413.6	0.08779	413.6	0.25386	413.6	0.24413
414.6	0.25255	414.6	0.32405	414.6	0.31472	414.6	0.09347	414.6	0.27591	414.6	0.26121
415.6	0.27493	415.6	0.34707	415.6	0.33634	415.6	0.10078	415.6	0.29493	415.6	0.28304
416.6	0.2982	416.6	0.37048	416.6	0.35944	416.6	0.10876	416.6	0.31316	416.6	0.30061
417.6	0.32238	417.6	0.39885	417.6	0.38369	417.6	0.11651	417.6	0.33351	417.6	0.32031
418.6	0.34396	418.6	0.42226	418.6	0.41077	418.6	0.12504	418.6	0.35393	418.6	0.34395
419.6	0.36633	419.6	0.44796	419.6	0.43481	419.6	0.13369	419.6	0.37494	419.6	0.36283
420.6	0.38991	420.6	0.47099	420.6	0.462	420.6	0.14189	420.6	0.39644	420.6	0.38385
421.6	0.41568	421.6	0.49288	421.6	0.48614	421.6	0.15181	421.6	0.41709	421.6	0.40502
422.6	0.43966	422.6	0.51896	422.6	0.5147	422.6	0.16263	422.6	0.43774	422.6	0.42702
423.6	0.46553	423.6	0.54326	423.6	0.54	423.6	0.17368	423.6	0.46262	423.6	0.44968
424.6	0.49121	424.6	0.56616	424.6	0.56519	424.6	0.18489	424.6	0.4881	424.6	0.47152
425.6	0.51548	425.6	0.59402	425.6	0.58881	425.6	0.19598	425.6	0.50809	425.6	0.49434
426.6	0.54056	426.6	0.61908	426.6	0.6119	426.6	0.20775	426.6	0.53104	426.6	0.51453
427.6	0.56533	427.6	0.64224	427.6	0.63542	427.6	0.21907	427.6	0.55145	427.6	0.54031
428.6	0.58821	428.6	0.66883	428.6	0.65967	428.6	0.23179	428.6	0.56818	428.6	0.56033
429.6	0.61239	429.6	0.69618	429.6	0.68192	429.6	0.24378	429.6	0.58955	429.6	0.58036
430.6	0.63337	430.6	0.7131	430.6	0.7025	430.6	0.25717	430.6	0.60749	430.6	0.59727
431.6	0.65624	431.6	0.73486	431.6	0.72622	431.6	0.27022	431.6	0.62983	431.6	0.61304
432.6	0.67612	432.6	0.75636	432.6	0.74869	432.6	0.28516	432.6	0.64795	432.6	0.63651
433.6	0.6971	433.6	0.77837	433.6	0.77052	433.6	0.30006	433.6	0.66969	433.6	0.65195
434.6	0.72138	434.6	0.78969	434.6	0.78858	434.6	0.31467	434.6	0.68599	434.6	0.67411
435.6	0.73746	435.6	0.8084	435.6	0.80611	435.6	0.32733	435.6	0.70471	435.6	0.68593
436.6	0.75504	436.6	0.82061	436.6	0.82154	436.6	0.34228	436.6	0.72283	436.6	0.70497
437.6	0.77263	437.6	0.83257	437.6	0.83624	437.6	0.35733	437.6	0.73249	437.6	0.71729
438.6	0.79251	438.6	0.84682	438.6	0.8502	438.6	0.37334	438.6	0.7506	438.6	0.73879
439.6	0.80999	439.6	0.85992	439.6	0.86616	439.6	0.38996	439.6	0.76751	439.6	0.75603
440.6	0.82358	440.6	0.87583	440.6	0.87781	440.6	0.40591	440.6	0.78321	440.6	0.77229
441.6	0.84106	441.6	0.88944	441.6	0.8903	441.6	0.4217	441.6	0.7971	441.6	0.79166
442.6	0.85774	442.6	0.90623	442.6	0.90101	442.6	0.43848	442.6	0.81159	442.6	0.80364
443.6	0.87083	443.6	0.91947	443.6	0.91633	443.6	0.45538	443.6	0.82428	443.6	0.81694
444.6	0.88232	444.6	0.92875	444.6	0.92589	444.6	0.47239	444.6	0.83696	444.6	0.8309
445.6	0.8973	445.6	0.93969	445.6	0.93387	445.6	0.48996	445.6	0.84843	445.6	0.83845
446.6	0.90949	446.6	0.94733	446.6	0.94184	446.6	0.50781	446.6	0.86171	446.6	0.85454
447.6	0.92218	447.6	0.9556	447.6	0.95161	447.6	0.52393	447.6	0.87198	447.6	0.86439
448.6	0.92857	448.6	0.96285	448.6	0.95853	448.6	0.54177	448.6	0.88225	448.6	0.87539
449.6	0.93417	449.6	0.96654	449.6	0.96809	449.6	0.55884	449.6	0.89251	449.6	0.88508
450.6	0.94286	450.6	0.96934	450.6	0.9704	450.6	0.57557	450.6	0.89734	450.6	0.8946
451.6	0.94975	451.6	0.97659	451.6	0.97953	451.6	0.59119	451.6	0.91123	451.6	0.90626
452.6	0.96064	452.6	0.98092	452.6	0.9852	452.6	0.61071	452.6	0.9221	452.6	0.91775
453.6	0.96883	453.6	0.9869	453.6	0.98877	453.6	0.6319	453.6	0.93418	453.6	0.92973
454.6	0.97323	454.6	0.99186	454.6	0.99202	454.6	0.64919	454.6	0.94022	454.6	0.93909
455.6	0.97912	455.6	0.99707	455.6	0.99549	455.6	0.66648	455.6	0.95109	455.6	0.94287
456.6	0.98202	456.6	0.99746	456.6	0.99297	456.6	0.68433	456.6	0.95471	456.6	0.94894
457.6	0.98651	457.6	0.99771	457.6	0.99517	457.6	0.70106	457.6	0.95954	457.6	0.95551
458.6	0.99011	458.6	0.99924	458.6	0.99717	458.6	0.71946	458.6	0.96739	458.6	0.96027
459.6	0.9956	459.6	0.99987	459.6	0.99822	459.6	0.73731	459.6	0.97343	459.6	0.96651
460.6	0.9979	460.6	1	460.6	1	460.6	0.75516	460.6	0.98309	460.6	0.97357
461.6	0.9965	461.6	0.99898	461.6	0.99591	461.6	0.77189	461.6	0.98188	461.6	0.98145
462.6	0.9965	462.6	0.99911	462.6	0.99496	462.6	0.78751	462.6	0.98551	462.6	0.9821
463.6	0.9987	463.6	0.99784	463.6	0.99591	463.6	0.8048	463.6	0.99094	463.6	0.98637
464.6	1	464.6	0.99224	464.6	0.99549	464.6	0.8232	464.6	0.99396	464.6	0.99261
465.6	0.999	465.6	0.99109	465.6	0.99129	465.6	0.83826	465.6	1	465.6	0.99393
466.6	0.9959	466.6	0.98244	466.6	0.98205	466.6	0.8522	466.6	1	466.6	0.99557
467.6	0.98891	467.6	0.9785	467.6	0.97334	467.6	0.86392	467.6	0.99819	467.6	0.99146
468.6	0.98551	468.6	0.96654	468.6	0.96777	468.6	0.87786	468.6	0.99819	468.6	0.9931
469.6	0.98242	469.6	0.96132	469.6	0.96473	469.6	0.89236	469.6	0.99879	469.6	0.9959
470.6	0.97852	470.6	0.95573	470.6	0.96032	470.6	0.90463	470.6	0.99819	470.6	0.99852
471.6	0.97363	471.6	0.95267	471.6	0.95518	471.6	0.9208	471.6	0.99819	471.6	1
472.6	0.96164	472.6	0.94211	472.6	0.94531	472.6	0.92973	472.6	0.99094	472.6	0.99688
473.6	0.95135	473.6	0.92684	473.6	0.93471	473.6	0.93921	473.6	0.98792	473.6	0.99294
474.6	0.94266	474.6	0.91349	474.6	0.92274	474.6	0.94925	474.6	0.9849	474.6	0.99064
475.6	0.93666	475.6	0.9028	475.6	0.91245	475.6	0.95873	475.6	0.97886	475.6	0.9844
476.6	0.92507	476.6	0.89835	476.6	0.90143	476.6	0.96877	476.6	0.97283	476.6	0.98309
477.6	0.91489	477.6	0.88461	477.6	0.88894	477.6	0.97602	477.6	0.96377	477.6	0.9716
478.6	0.9031	478.6	0.87163	478.6	0.87004	478.6	0.97936	478.6	0.95411	478.6	0.95666
479.6	0.88531	479.6	0.85356	479.6	0.85282	479.6	0.98104	479.6	0.94324	479.6	0.94369
480.6	0.87063	480.6	0.83537	480.6	0.83813	480.6	0.98383	480.6	0.92935	480.6	0.93187
481.6	0.85415	481.6	0.82074	481.6	0.81661	481.6	0.9855	481.6	0.91969	481.6	0.9207
482.6	0.83816	482.6	0.79949	482.6	0.8038	482.6	0.98885	482.6	0.90519	482.6	0.90839
483.6	0.82488	483.6	0.7883	483.6	0.79404	483.6	0.98996	483.6	0.89734	483.6	0.89837
484.6	0.81339	484.6	0.77061	484.6	0.78081	484.6	0.99275	484.6	0.88708	484.6	0.88984
485.6	0.7982	485.6	0.75738	485.6	0.76506	485.6	0.99498	485.6	0.87621	485.6	0.88015
486.6	0.78811	486.6	0.74618	486.6	0.75226	486.6	0.9961	486.6	0.86896	486.6	0.86702
487.6	0.77063	487.6	0.72952	487.6	0.73809	487.6	0.99721	487.6	0.85809	487.6	0.85799
488.6	0.75904	488.6	0.71578	488.6	0.72549	488.6	1	488.6	0.84783	488.6	0.84994
489.6	0.74575	489.6	0.70382	489.6	0.70848	489.6	0.99888	489.6	0.83454	489.6	0.84173
490.6	0.73467	490.6	0.6888	490.6	0.69463	490.6	0.99777	490.6	0.82428	490.6	0.82778
491.6	0.72078	491.6	0.67812	491.6	0.67993	491.6	0.99554	491.6	0.8122	491.6	0.82055
492.6	0.70799	492.6	0.66552	492.6	0.66597	492.6	0.99331	492.6	0.80314	492.6	0.80988
493.6	0.6954	493.6	0.65178	493.6	0.65599	493.6	0.99163	493.6	0.79227	493.6	0.79773
494.6	0.68362	494.6	0.64173	494.6	0.6413	494.6	0.99275	494.6	0.78804	494.6	0.78903
495.6	0.67273	495.6	0.6285	495.6	0.63132	495.6	0.99219	495.6	0.77838	495.6	0.78345
496.6	0.65934	496.6	0.61756	496.6	0.62114	496.6	0.9894	496.6	0.76872	496.6	0.77196
497.6	0.64735	497.6	0.60382	497.6	0.61054	497.6	0.98885	497.6	0.76329	497.6	0.76506
498.6	0.63686	498.6	0.59529	498.6	0.59616	498.6	0.98717	498.6	0.7506	498.6	0.75439
499.6	0.62547	499.6	0.58422	499.6	0.58545	499.6	0.98494	499.6	0.73792	499.6	0.74684
500.6	0.61419	500.6	0.57036	500.6	0.57117	500.6	0.97434	500.6	0.72524	500.6	0.73896
501.6	0.6004	501.6	0.55827	501.6	0.55837	501.6	0.96765	501.6	0.71498	501.6	0.72582
502.6	0.58771	502.6	0.54478	502.6	0.54724	502.6	0.95873	502.6	0.7035	502.6	0.71532
503.6	0.57433	503.6	0.53524	503.6	0.53338	503.6	0.95594	503.6	0.69384	503.6	0.70383
504.6	0.56593	504.6	0.52583	504.6	0.52698	504.6	0.95259	504.6	0.68539	504.6	0.69562
505.6	0.55834	505.6	0.51578	505.6	0.51564	505.6	0.9498	505.6	0.67935	505.6	0.69283
506.6	0.54306	506.6	0.50522	506.6	0.50661	506.6	0.94255	506.6	0.6715	506.6	0.68068
507.6	0.53566	507.6	0.49529	507.6	0.49706	507.6	0.93921	507.6	0.66365	507.6	0.67181
508.6	0.52527	508.6	0.4874	508.6	0.49003	508.6	0.93809	508.6	0.65519	508.6	0.6659
509.6	0.51149	509.6	0.47583	509.6	0.47607	509.6	0.92248	509.6	0.64493	509.6	0.64883
510.6	0.4992	510.6	0.4617	510.6	0.46263	510.6	0.91523	510.6	0.62742	510.6	0.63783
511.6	0.49271	511.6	0.45865	511.6	0.45644	511.6	0.91467	511.6	0.625	511.6	0.63356
512.6	0.48531	512.6	0.44911	512.6	0.44814	512.6	0.91188	512.6	0.62138	512.6	0.62502
513.6	0.47203	513.6	0.4388	513.6	0.43554	513.6	0.90351	513.6	0.60628	513.6	0.6132
514.6	0.46374	514.6	0.42964	514.6	0.42767	514.6	0.89794	514.6	0.59831	514.6	0.60105
515.6	0.45644	515.6	0.42125	515.6	0.42158	515.6	0.89682	515.6	0.59251	515.6	0.59596
516.6	0.44555	516.6	0.4098	516.6	0.41182	516.6	0.89459	516.6	0.58424	516.6	0.59005
517.6	0.44096	517.6	0.40433	517.6	0.40552	517.6	0.89069	517.6	0.57947	517.6	0.58184
518.6	0.42697	518.6	0.39275	518.6	0.39334	518.6	0.8812	518.6	0.5683	518.6	0.56657
519.6	0.41079	519.6	0.37939	519.6	0.3776	519.6	0.86168	519.6	0.54813	519.6	0.55147
520.6	0.4038	520.6	0.3715	520.6	0.37235	520.6	0.85666	520.6	0.54082	520.6	0.5426
521.6	0.4015	521.6	0.36921	521.6	0.36868	521.6	0.85722	521.6	0.5413	521.6	0.54162
522.6	0.39401	522.6	0.36081	522.6	0.35996	522.6	0.85109	522.6	0.53291	522.6	0.53275
523.6	0.38012	523.6	0.34949	523.6	0.34758	523.6	0.83491	523.6	0.51812	523.6	0.5188
524.6	0.37383	524.6	0.34338	524.6	0.34086	524.6	0.82989	524.6	0.51171	524.6	0.51174
525.6	0.36963	525.6	0.33753	525.6	0.33823	525.6	0.82878	525.6	0.50845	525.6	0.5096
526.6	0.35914	526.6	0.33053	526.6	0.32826	526.6	0.82153	526.6	0.49873	526.6	0.49844
527.6	0.35145	527.6	0.32252	527.6	0.32154	527.6	0.80982	527.6	0.49046	527.6	0.48925
528.6	0.34456	528.6	0.31489	528.6	0.31577	528.6	0.8048	528.6	0.4843	528.6	0.48005
529.6	0.33776	529.6	0.30789	529.6	0.30621	529.6	0.79587	529.6	0.47264	529.6	0.47447
530.6	0.32777	530.6	0.30229	530.6	0.29698	530.6	0.78639	530.6	0.46353	530.6	0.4656
531.6	0.32148	531.6	0.29542	531.6	0.29131	531.6	0.77691	531.6	0.45646	531.6	0.45855
532.6	0.31279	532.6	0.2888	532.6	0.28469	532.6	0.76799	532.6	0.44837	532.6	0.45296
533.6	0.30619	533.6	0.28155	533.6	0.27609	533.6	0.75739	533.6	0.43937	533.6	0.44492
534.6	0.2992	534.6	0.27557	534.6	0.27178	534.6	0.75014	534.6	0.43074	534.6	0.43819
535.6	0.29061	535.6	0.26794	535.6	0.26559	535.6	0.73954	535.6	0.42711	535.6	0.43211
536.6	0.28422	536.6	0.26221	536.6	0.25898	536.6	0.72672	536.6	0.42059	536.6	0.42062
537.6	0.27842	537.6	0.25763	537.6	0.25436	537.6	0.72058	537.6	0.40906	537.6	0.41471
538.6	0.27143	538.6	0.25025	538.6	0.24764	538.6	0.71054	538.6	0.40284	538.6	0.40716
539.6	0.26633	539.6	0.24427	539.6	0.24081	539.6	0.7005	539.6	0.39529	539.6	0.40092
540.6	0.25874	540.6	0.23715	540.6	0.23473	540.6	0.68489	540.6	0.38587	540.6	0.38861
541.6	0.25185	541.6	0.23155	541.6	0.22706	541.6	0.67819	541.6	0.3779	541.6	0.3845
542.6	0.24685	542.6	0.2271	542.6	0.2236	542.6	0.67094	542.6	0.37252	542.6	0.37514
543.6	0.24136	543.6	0.21997	543.6	0.21929	543.6	0.66035	543.6	0.36407	543.6	0.36923
544.6	0.23606	544.6	0.21578	544.6	0.21205	544.6	0.65421	544.6	0.36014	544.6	0.3625
545.6	0.22947	545.6	0.21081	545.6	0.20785	545.6	0.64473	545.6	0.35302	545.6	0.3561
546.6	0.22378	546.6	0.20522	546.6	0.2025	546.6	0.63692	546.6	0.34819	546.6	0.35052
547.6	0.21718	547.6	0.19835	547.6	0.19662	547.6	0.62409	547.6	0.33835	547.6	0.34099
548.6	0.21019	548.6	0.19224	548.6	0.19148	548.6	0.6135	548.6	0.3305	548.6	0.33065
549.6	0.20669	549.6	0.18791	549.6	0.18728	549.6	0.60569	549.6	0.32524	549.6	0.32852
550.6	0.2018	550.6	0.18435	550.6	0.18392	550.6	0.59844	550.6	0.32005	550.6	0.32179
551.6	0.196	551.6	0.17926	551.6	0.17751	551.6	0.58561	551.6	0.31274	551.6	0.31505
552.6	0.19111	552.6	0.17494	552.6	0.1729	552.6	0.57948	552.6	0.30495	552.6	0.31013
553.6	0.18691	553.6	0.17099	553.6	0.16775	553.6	0.56888	553.6	0.29771	553.6	0.30438
554.6	0.18272	554.6	0.16679	554.6	0.1646	554.6	0.5594	554.6	0.29209	554.6	0.29864
555.6	0.17852	555.6	0.16234	555.6	0.16166	555.6	0.55365	555.6	0.28696	555.6	0.29273
556.6	0.17343	556.6	0.15814	556.6	0.15589	556.6	0.54406	556.6	0.28291	556.6	0.28649
557.6	0.16943	557.6	0.15369	557.6	0.15001	557.6	0.5314	557.6	0.27597	557.6	0.28025
558.6	0.16573	558.6	0.15	558.6	0.14728	558.6	0.52448	558.6	0.27307	558.6	0.275
559.6	0.16024	559.6	0.14631	559.6	0.14382	559.6	0.51679	559.6	0.26703	559.6	0.2704
560.6	0.15554	560.6	0.14211	560.6	0.13972	560.6	0.5068	560.6	0.25912	560.6	0.26547
561.6	0.15265	561.6	0.13969	561.6	0.13689	561.6	0.49799	561.6	0.25616	561.6	0.25841
562.6	0.14725	562.6	0.13461	562.6	0.13174	562.6	0.48957	562.6	0.25018	562.6	0.25382
563.6	0.14406	563.6	0.13066	563.6	0.13007	563.6	0.47903	563.6	0.24348	563.6	0.24741
564.6	0.14106	564.6	0.1285	564.6	0.12576	564.6	0.47284	564.6	0.24275	564.6	0.24183
565.6	0.13736	565.6	0.12595	565.6	0.12261	565.6	0.46542	565.6	0.2372	565.6	0.23888
566.6	0.13307	566.6	0.12265	566.6	0.11967	566.6	0.45588	566.6	0.23043	566.6	0.23313
567.6	0.12957	567.6	0.11938	567.6	0.11694	567.6	0.44785	567.6	0.22748	567.6	0.2287
568.6	0.12617	568.6	0.11623	568.6	0.11379	568.6	0.43854	568.6	0.21938	568.6	0.22197
569.6	0.12128	569.6	0.11218	569.6	0.10928	569.6	0.42872	569.6	0.21528	569.6	0.21261
570.6	0.11908	570.6	0.10941	570.6	0.10792	570.6	0.42253	570.6	0.21087	570.6	0.21228
571.6	0.11668	571.6	0.10681	571.6	0.10529	571.6	0.41707	571.6	0.20972	571.6	0.20719
572.6	0.11399	572.6	0.10522	572.6	0.10258	572.6	0.4077	572.6	0.2035	572.6	0.20095
573.6	0.10979	573.6	0.10244	573.6	0.10007	573.6	0.3981	573.6	0.19958	573.6	0.19816
574.6	0.10829	574.6	0.10015	574.6	0.09732	574.6	0.39481	574.6	0.19801	574.6	0.1957
575.6	0.10599	575.6	0.09684	575.6	0.09472	575.6	0.38455	575.6	0.19221	575.6	0.19176
576.6	0.1019	576.6	0.09319	576.6	0.09104	576.6	0.37479	576.6	0.18327	576.6	0.18486
577.6	0.09915	577.6	0.09103	577.6	0.08942	577.6	0.36732	577.6	0.18309	577.6	0.18224
578.6	0.0977	578.6	0.08882	578.6	0.0875	578.6	0.36419	578.6	0.17905	578.6	0.18125
579.6	0.09561	579.6	0.0872	579.6	0.08519	579.6	0.35711	579.6	0.1756	579.6	0.17633
580.6	0.09304	580.6	0.08496	580.6	0.08276	580.6	0.35137	580.6	0.17301	580.6	0.17255
581.6	0.09034	581.6	0.0831	581.6	0.08053	581.6	0.34467	581.6	0.16944	581.6	0.17091
582.6	0.0883	582.6	0.08037	582.6	0.07868	582.6	0.33882	582.6	0.16534	582.6	0.165
583.6	0.08521	583.6	0.07752	583.6	0.07666	583.6	0.33006	583.6	0.16268	583.6	0.16198
584.6	0.08283	584.6	0.07601	584.6	0.07406	584.6	0.32354	584.6	0.16002	584.6	0.15743
585.6	0.08026	585.6	0.07321	585.6	0.07179	585.6	0.31679	585.6	0.1567	585.6	0.1537
586.6	0.07811	586.6	0.07172	586.6	0.06956	586.6	0.31015	586.6	0.15103	586.6	0.15137
587.6	0.07792	587.6	0.06972	587.6	0.0689	587.6	0.30641	587.6	0.1506	587.6	0.14843
588.6	0.0743	588.6	0.06854	588.6	0.06674	588.6	0.30279	588.6	0.1494	588.6	0.14487
589.6	0.07315	589.6	0.0664	589.6	0.06522	589.6	0.29526	589.6	0.14366	589.6	0.14206
590.6	0.07195	590.6	0.06524	590.6	0.06316	590.6	0.29013	590.6	0.14239	590.6	0.13985
591.6	0.0695	591.6	0.06319	591.6	0.06181	591.6	0.28505	591.6	0.13865	591.6	0.13446
592.6	0.06751	592.6	0.06	592.6	0.06016	592.6	0.2773	592.6	0.13587	592.6	0.13321
593.6	0.06496	593.6	0.06008	593.6	0.05813	593.6	0.27373	593.6	0.13339	593.6	0.13083
594.6	0.06354	594.6	0.05823	594.6	0.0572	594.6	0.26676	594.6	0.13128	594.6	0.12755
595.6	0.06262	595.6	0.05742	595.6	0.05486	595.6	0.26213	595.6	0.12772	595.6	0.12586
596.6	0.06021	596.6	0.05553	596.6	0.05415	596.6	0.25789	596.6	0.12609	596.6	0.12274
597.6	0.05809	597.6	0.0537	597.6	0.05279	597.6	0.25131	597.6	0.12313	597.6	0.11919
598.6	0.05674	598.6	0.05154	598.6	0.05075	598.6	0.24456	598.6	0.11866	598.6	0.11673
599.6	0.05527	599.6	0.05103	599.6	0.04925	599.6	0.2391	599.6	0.11709	599.6	0.11289
600.6	0.05483	600.6	0.05019	600.6	0.04893	600.6	0.23441	600.6	0.11455	600.6	0.11059
601.6	0.0534	601.6	0.04819	601.6	0.04737	601.6	0.23056	601.6	0.11178	601.6	0.10801
602.6	0.05231	602.6	0.04754	602.6	0.04639	602.6	0.22632	602.6	0.11033	602.6	0.10667
603.6	0.05052	603.6	0.04598	603.6	0.04508	603.6	0.22142	603.6	0.10851	603.6	0.10555
604.6	0.04951	604.6	0.04445	604.6	0.04414	604.6	0.21634	604.6	0.10465	604.6	0.10258
605.6	0.0479	605.6	0.04319	605.6	0.04346	605.6	0.21221	605.6	0.10205	605.6	0.09972
606.6	0.04589	606.6	0.04204	606.6	0.0418	606.6	0.20625	606.6	0.10024	606.6	0.09816
607.6	0.0458	607.6	0.04178	607.6	0.04091	607.6	0.20357	607.6	0.09946	607.6	0.09558
608.6	0.04407	608.6	0.04024	608.6	0.03906	608.6	0.1995	608.6	0.09789	608.6	0.09381
609.6	0.04363	609.6	0.03939	609.6	0.03853	609.6	0.19526	609.6	0.0945	609.6	0.09158
610.6	0.04227	610.6	0.03813	610.6	0.03744	610.6	0.19063	610.6	0.09215	610.6	0.09026
611.6	0.04109	611.6	0.03735	611.6	0.03685	611.6	0.18656	611.6	0.09004	611.6	0.08821
612.6	0.03987	612.6	0.03622	612.6	0.03572	612.6	0.1816	612.6	0.08744	612.6	0.08522
613.6	0.03889	613.6	0.03532	613.6	0.03466	613.6	0.17948	613.6	0.08665	613.6	0.08375
614.6	0.03817	614.6	0.03513	614.6	0.03341	614.6	0.17535	614.6	0.08605	614.6	0.08207
615.6	0.0377	615.6	0.03377	615.6	0.03296	615.6	0.17139	615.6	0.0837	615.6	0.08013
616.6	0.03583	616.6	0.03293	616.6	0.03229	616.6	0.16637	616.6	0.08243	616.6	0.0783
617.6	0.03537	617.6	0.03155	617.6	0.0306	617.6	0.16319	617.6	0.0808	617.6	0.07688
618.6	0.03449	618.6	0.03136	618.6	0.03047	618.6	0.16012	618.6	0.0788	618.6	0.07429
619.6	0.03312	619.6	0.03061	619.6	0.0294	619.6	0.15717	619.6	0.07597	619.6	0.07304
620.6	0.03287	620.6	0.02996	620.6	0.02907	620.6	0.1527	620.6	0.07579	620.6	0.07186
621.6	0.03174	621.6	0.02891	621.6	0.02786	621.6	0.15031	621.6	0.07494	621.6	0.07089
622.6	0.03062	622.6	0.02858	622.6	0.02763	622.6	0.1469	622.6	0.07361	622.6	0.06963
623.6	0.03025	623.6	0.02816	623.6	0.02642	623.6	0.14339	623.6	0.07144	623.6	0.0678
624.6	0.02928	624.6	0.02742	624.6	0.02606	624.6	0.13871	624.6	0.07005	624.6	0.06643
625.6	0.02829	625.6	0.02687	625.6	0.02545	625.6	0.13653	625.6	0.06787	625.6	0.06467
626.6	0.02768	626.6	0.02641	626.6	0.02502	626.6	0.13369	626.6	0.06636	626.6	0.06122
627.6	0.02771	627.6	0.02587	627.6	0.02377	627.6	0.13062	627.6	0.06558	627.6	0.06065
628.6	0.02652	628.6	0.02513	628.6	0.02389	628.6	0.12738	628.6	0.06383	628.6	0.05943
629.6	0.02621	629.6	0.02472	629.6	0.02404	629.6	0.12655	629.6	0.06214	629.6	0.05968
630.6	0.02576	630.6	0.02341	630.6	0.02315	630.6	0.12337	630.6	0.06262	630.6	0.05858
631.6	0.02476	631.6	0.023	631.6	0.02197	631.6	0.12013	631.6	0.06031	631.6	0.05681
632.6	0.02432	632.6	0.02293	632.6	0.02172	632.6	0.11818	632.6	0.05895	632.6	0.05474
633.6	0.0236	633.6	0.02184	633.6	0.02147	633.6	0.11484	633.6	0.0571	633.6	0.05341
634.6	0.02325	634.6	0.02206	634.6	0.02047	634.6	0.1126	634.6	0.0569	634.6	0.0525
635.6	0.02293	635.6	0.02118	635.6	0.01984	635.6	0.11015	635.6	0.05579	635.6	0.05208
636.6	0.02191	636.6	0.02115	636.6	0.01967	636.6	0.10825	636.6	0.05421	636.6	0.05145
637.6	0.02148	637.6	0.02051	637.6	0.01961	637.6	0.10602	637.6	0.05375	637.6	0.05016
638.6	0.02097	638.6	0.0202	638.6	0.01923	638.6	0.10418	638.6	0.05224	638.6	0.04865
639.6	0.02056	639.6	0.01986	639.6	0.01896	639.6	0.10296	639.6	0.05177	639.6	0.04805
640.6	0.02056	640.6	0.01949	640.6	0.01882	640.6	0.09989	640.6	0.04962	640.6	0.04871
641.6	0.02027	641.6	0.01872	641.6	0.01739	641.6	0.09766	641.6	0.049	641.6	0.04636
642.6	0.01977	642.6	0.01799	642.6	0.01769	642.6	0.09492	642.6	0.04847	642.6	0.04564
643.6	0.01932	643.6	0.01779	643.6	0.01725	643.6	0.09353	643.6	0.04715	643.6	0.04454
644.6	0.01915	644.6	0.01786	644.6	0.01724	644.6	0.09236	644.6	0.04595	644.6	0.04413
645.6	0.01882	645.6	0.01748	645.6	0.01724	645.6	0.09024	645.6	0.0451	645.6	0.04298
646.6	0.01781	646.6	0.01691	646.6	0.01646	646.6	0.08717	646.6	0.04551	646.6	0.04122
647.6	0.0179	647.6	0.01672	647.6	0.01604	647.6	0.08661	647.6	0.04384	647.6	0.04026
648.6	0.01748	648.6	0.01665	648.6	0.01567	648.6	0.0855	648.6	0.0434	648.6	0.04085
649.6	0.01711	649.6	0.01611	649.6	0.01525	649.6	0.08187	649.6	0.04121	649.6	0.04035
650.6	0.01693	650.6	0.01585	650.6	0.01468	650.6	0.08037	650.6	0.04115	650.6	0.03847
651.6	0.0165	651.6	0.01564	651.6	0.0144	651.6	0.07936	651.6	0.04053	651.6	0.03794
652.6	0.01623	652.6	0.01547	652.6	0.01461	652.6	0.07736	652.6	0.04007	652.6	0.03825
653.6	0.01573	653.6	0.01545	653.6	0.0145	653.6	0.07613	653.6	0.04033	653.6	0.0373
654.6	0.01571	654.6	0.01492	654.6	0.01426	654.6	0.07412	654.6	0.03891	654.6	0.03527
655.6	0.01504	655.6	0.01447	655.6	0.01442	655.6	0.07295	655.6	0.03692	655.6	0.03569
656.6	0.01509	656.6	0.01435	656.6	0.01396	656.6	0.07117	656.6	0.03673	656.6	0.03431
657.6	0.01553	657.6	0.01411	657.6	0.01388	657.6	0.07072	657.6	0.03585	657.6	0.03471
658.6	0.01538	658.6	0.01411	658.6	0.01352	658.6	0.06871	658.6	0.03639	658.6	0.03417
659.6	0.01464	659.6	0.01408	659.6	0.01336	659.6	0.06748	659.6	0.03417	659.6	0.03247
660.6	0.0142	660.6	0.01426	660.6	0.01354	660.6	0.06642	660.6	0.03528	660.6	0.03364
661.6	0.01408	661.6	0.01364	661.6	0.01268	661.6	0.06542	661.6	0.03466	661.6	0.03435
662.6	0.01383	662.6	0.0137	662.6	0.01316	662.6	0.06436	662.6	0.03529	662.6	0.03288
663.6	0.01415	663.6	0.01427	663.6	0.01326	663.6	0.0633	663.6	0.03501	663.6	0.03147
664.6	0.01407	664.6	0.01378	664.6	0.01353	664.6	0.06274	664.6	0.03385	664.6	0.03169
665.6	0.01404	665.6	0.0137	665.6	0.01347	665.6	0.06196	665.6	0.03338	665.6	0.03174
666.6	0.01348	666.6	0.01452	666.6	0.01271	666.6	0.06113	666.6	0.03409	666.6	0.03021
667.6	0.01377	667.6	0.01373	667.6	0.01317	667.6	0.05968	667.6	0.03359	667.6	0.03113
668.6	0.01349	668.6	0.01411	668.6	0.01289	668.6	0.05934	668.6	0.03278	668.6	0.03091

## Sheet: Fig.6b
Zr-TCPE		Zr-TCPE-L1		Zr-TCPE-L2		Zr-TCPE-DLI
time (min)	intensity	time (min)	intensity	time (min)	intensity	time (min)	intensity
0	31858	0	28070	0	31004	0	78582
0.002	31854	0.002	28075	0.002	31012	0.002	78624
0.003	31842	0.003	28072	0.003	31032	0.003	78644
0.005	31850	0.005	28077	0.005	31021	0.005	78648
0.007	31861	0.007	28085	0.007	30995	0.007	78616
0.008	31877	0.008	28072	0.008	30967	0.008	78596
0.01	31857	0.01	28061	0.01	30928	0.01	78562
0.012	31880	0.012	28060	0.012	30944	0.012	78518
0.013	31890	0.013	28063	0.013	30980	0.013	78512
0.015	31889	0.015	28056	0.015	31011	0.015	78520
0.017	31867	0.017	28061	0.017	31020	0.017	78547
0.018	31862	0.018	28056	0.018	31039	0.018	78544
0.02	31881	0.02	28059	0.02	31052	0.02	78522
0.022	31897	0.022	28051	0.022	31025	0.022	78495
0.023	31916	0.023	28051	0.023	30997	0.023	78540
0.025	31922	0.025	28046	0.025	30970	0.025	78603
0.027	31919	0.027	28044	0.027	30965	0.027	78631
0.028	31923	0.028	28048	0.028	30971	0.028	78597
0.03	31910	0.03	28054	0.03	30998	0.03	78549
0.032	31887	0.032	28019	0.032	31016	0.032	78541
0.033	31862	0.033	27987	0.033	31015	0.033	78534
0.035	31863	0.035	27993	0.035	31014	0.035	78552
0.037	31879	0.037	28047	0.037	31023	0.037	78550
0.038	31898	0.038	28106	0.038	31049	0.038	78585
0.04	31921	0.04	28141	0.04	31039	0.04	78599
0.042	31941	0.042	28121	0.042	31027	0.042	78615
0.043	31967	0.043	28087	0.043	31007	0.043	78606
0.045	31957	0.045	28051	0.045	31026	0.045	78600
0.047	31943	0.047	28067	0.047	31054	0.047	78611
0.048	31900	0.048	28079	0.048	31051	0.048	78606
0.05	31893	0.05	28089	0.05	31014	0.05	78608
0.052	31873	0.052	28091	0.052	30961	0.052	78609
0.053	31875	0.053	28101	0.053	30946	0.053	78581
0.055	31879	0.055	28066	0.055	30975	0.055	78537
0.057	31918	0.057	28020	0.057	31026	0.057	78480
0.058	31942	0.058	28008	0.058	31059	0.058	78458
0.06	31956	0.06	28041	0.06	31070	0.06	78505
0.062	31950	0.062	28072	0.062	31049	0.062	78535
0.063	31945	0.063	28063	0.063	31018	0.063	78564
0.065	31926	0.065	28047	0.065	30997	0.065	78530
0.067	31907	0.067	28045	0.067	31003	0.067	78503
0.068	31899	0.068	28062	0.068	31040	0.068	78481
0.07	31913	0.07	28088	0.07	31035	0.07	78511
0.072	31909	0.072	28095	0.072	30984	0.072	78578
0.073	31902	0.073	28090	0.073	30934	0.073	78601
0.075	31893	0.075	28077	0.075	30954	0.075	78585
0.077	31906	0.077	28066	0.077	31005	0.077	78545
0.078	31921	0.078	28062	0.078	31032	0.078	78555
0.08	31944	0.08	28054	0.08	31028	0.08	78589
0.082	31963	0.082	28064	0.082	31032	0.082	78610
0.083	31967	0.083	28081	0.083	31030	0.083	78607
0.085	31959	0.085	28085	0.085	31029	0.085	78597
0.087	31943	0.087	28095	0.087	31008	0.087	78586
0.088	31933	0.088	28084	0.088	30982	0.088	78588
0.09	31909	0.09	28068	0.09	30959	0.09	78575
0.092	31901	0.092	28053	0.092	30959	0.092	78573
0.093	31906	0.093	28046	0.093	30973	0.093	78563
0.095	31925	0.095	28062	0.095	30984	0.095	78556
0.097	31952	0.097	28063	0.097	31005	0.097	78553
0.098	31977	0.098	28068	0.098	31019	0.098	78555
0.1	31997	0.1	28100	0.1	31011	0.1	78544
0.102	31984	0.102	28135	0.102	31001	0.102	78555
0.103	31966	0.103	28157	0.103	31003	0.103	78567
0.105	31945	0.105	28134	0.105	31011	0.105	78566
0.107	31936	0.107	28107	0.107	31003	0.107	78543
0.108	31947	0.108	28089	0.108	30982	0.108	78531
0.11	31964	0.11	28067	0.11	30968	0.11	78534
0.112	31982	0.112	28045	0.112	30970	0.112	78561
0.113	31997	0.113	28051	0.113	30980	0.113	78563
0.115	32005	0.115	28067	0.115	31001	0.115	78563
0.117	32033	0.117	28073	0.117	30996	0.117	78568
0.118	32011	0.118	28064	0.118	31001	0.118	78569
0.12	31988	0.12	28060	0.12	30979	0.12	78571
0.122	31966	0.122	28073	0.122	30955	0.122	78545
0.123	31961	0.123	28063	0.123	30953	0.123	78558
0.125	31943	0.125	28050	0.125	30966	0.125	78564
0.127	31908	0.127	28052	0.127	31010	0.127	78557
0.128	31882	0.128	28078	0.128	31028	0.128	78536
0.13	31912	0.13	28094	0.13	31039	0.13	78531
0.132	31938	0.132	28084	0.132	31027	0.132	78537
0.133	31971	0.133	28049	0.133	31006	0.133	78540
0.135	31952	0.135	28045	0.135	31013	0.135	78540
0.137	31932	0.137	28052	0.137	31017	0.137	78516
0.138	31915	0.138	28062	0.138	31032	0.138	78519
0.14	31911	0.14	28056	0.14	31013	0.14	78541
0.142	31896	0.142	28051	0.142	30979	0.142	78589
0.143	31886	0.143	28058	0.143	30941	0.143	78603
0.145	31888	0.145	28056	0.145	30952	0.145	78581
0.147	31887	0.147	28065	0.147	30976	0.147	78571
0.148	31890	0.148	28057	0.148	31006	0.148	78558
0.15	31900	0.15	28062	0.15	30995	0.15	78562
0.152	31908	0.152	28059	0.152	30977	0.152	78546
0.153	31886	0.153	28047	0.153	30957	0.153	78565
0.155	31860	0.155	28039	0.155	30961	0.155	78581
0.157	31843	0.157	28022	0.157	30974	0.157	78555
0.158	31845	0.158	28060	0.158	30969	0.158	78547
0.16	31854	0.16	28102	0.16	30964	0.16	78535
0.162	31884	0.162	28117	0.162	30959	0.162	78557
0.163	31891	0.163	28101	0.163	30968	0.163	78544
0.165	31890	0.165	28073	0.165	30982	0.165	78517
0.167	31859	0.167	28049	0.167	30970	0.167	78486
0.168	31848	0.168	28041	0.168	30946	0.168	78470
0.17	31817	0.17	28029	0.17	30925	0.17	78466
0.172	31815	0.172	28022	0.172	30951	0.172	78465
0.173	31802	0.173	28012	0.173	30986	0.173	78454
0.175	31816	0.175	28016	0.175	31002	0.175	78483
0.177	31830	0.177	28025	0.177	30997	0.177	78514
0.178	31856	0.178	28028	0.178	30965	0.178	78538
0.18	31828	0.18	28026	0.18	30921	0.18	78532
0.182	31806	0.182	28043	0.182	30902	0.182	78544
0.183	31785	0.183	28071	0.183	30926	0.183	78532
0.185	31809	0.185	28091	0.185	30958	0.185	78528
0.187	31834	0.187	28089	0.187	30980	0.187	78540
0.188	31848	0.188	28041	0.188	30978	0.188	78561
0.19	31851	0.19	28000	0.19	30976	0.19	78570
0.192	31851	0.192	28003	0.192	30974	0.192	78571
0.193	31878	0.193	28010	0.193	30979	0.193	78561
0.195	31898	0.195	28014	0.195	30974	0.195	78531
0.197	31892	0.197	28029	0.197	30959	0.197	78502
0.198	31850	0.198	28061	0.198	30933	0.198	78509
0.2	31827	0.2	28097	0.2	30930	0.2	78551
0.202	31804	0.202	28083	0.202	30945	0.202	78581
0.203	31797	0.203	28061	0.203	30969	0.203	78611
0.205	31794	0.205	28038	0.205	30983	0.205	78600
0.207	31800	0.207	28046	0.207	30968	0.207	78587
0.208	31795	0.208	28060	0.208	30958	0.208	78572
0.21	31783	0.21	28073	0.21	30965	0.21	78591
0.212	31785	0.212	28043	0.212	30983	0.212	78603
0.213	31783	0.213	28035	0.213	30993	0.213	78598
0.215	31776	0.215	28027	0.215	30979	0.215	78580
0.217	31752	0.217	28052	0.217	30965	0.217	78564
0.218	31749	0.218	28064	0.218	30966	0.218	78547
0.22	31748	0.22	28062	0.22	30955	0.22	78537
0.222	31748	0.222	28066	0.222	30942	0.222	78558
0.223	31745	0.223	28067	0.223	30939	0.223	78585
0.225	31744	0.225	28087	0.225	30940	0.225	78613
0.227	31728	0.227	28059	0.227	30949	0.227	78619
0.228	31696	0.228	28019	0.228	30936	0.228	78621
0.23	31686	0.23	27973	0.23	30975	0.23	78597
0.232	31723	0.232	27964	0.232	31019	0.232	78570
0.233	31752	0.233	27982	0.233	31047	0.233	78584
0.235	31731	0.235	28003	0.235	31007	0.235	78604
0.237	31702	0.237	28010	0.237	30970	0.237	78611
0.238	31681	0.238	28007	0.238	30959	0.238	78591
0.24	31691	0.24	28018	0.24	30965	0.24	78593
0.242	31692	0.242	28068	0.242	30975	0.242	78589
0.243	31712	0.243	28094	0.243	30980	0.243	78576
0.245	31731	0.245	28071	0.245	31000	0.245	78564
0.247	31746	0.247	28008	0.247	31002	0.247	78565
0.248	31743	0.248	27960	0.248	30999	0.248	78558
0.25	31726	0.25	27960	0.25	30992	0.25	78558
0.252	31700	0.252	27980	0.252	30985	0.252	78561
0.253	31690	0.253	28012	0.253	30980	0.253	78587
0.255	31693	0.255	28045	0.255	30990	0.255	78602
0.257	31717	0.257	28051	0.257	31010	0.257	78592
0.258	31725	0.258	28047	0.258	31024	0.258	78554
0.26	31728	0.26	28024	0.26	31010	0.26	78548
0.262	31726	0.262	28014	0.262	31007	0.262	78539
0.263	31732	0.263	28013	0.263	31005	0.263	78549
0.265	31736	0.265	28028	0.265	31008	0.265	78562
0.267	31716	0.267	28039	0.267	31000	0.267	78604
0.268	31692	0.268	28057	0.268	31011	0.268	78604
0.27	31689	0.27	28055	0.27	31028	0.27	78536
0.272	31687	0.272	28058	0.272	31047	0.272	78495
0.273	31682	0.273	28047	0.273	31044	0.273	78511
0.275	31680	0.275	28055	0.275	31061	0.275	78574
0.277	31690	0.277	28079	0.277	31055	0.277	78563
0.278	31718	0.278	28082	0.278	31052	0.278	78530
0.28	31718	0.28	28063	0.28	31030	0.28	78480
0.282	31706	0.282	28054	0.282	31037	0.282	78505
0.283	31693	0.283	28064	0.283	31045	0.283	78545
0.285	31674	0.285	28063	0.285	31054	0.285	78575
0.287	31659	0.287	28040	0.287	31044	0.287	78555
0.288	31653	0.288	28012	0.288	31051	0.288	78515
0.29	31648	0.29	28018	0.29	31067	0.29	78484
0.292	31648	0.292	28030	0.292	31089	0.292	78489
0.293	31634	0.293	28046	0.293	31096	0.293	78500
0.295	31627	0.295	28039	0.295	31091	0.295	78506
0.297	31649	0.297	28043	0.297	31107	0.297	78491
0.298	31658	0.298	28021	0.298	31115	0.298	78492
0.3	31685	0.3	28018	0.3	31121	0.3	78500
0.302	31704	0.302	28019	0.302	31082	0.302	78484
0.303	31723	0.303	28052	0.303	31074	0.303	78501
0.305	31699	0.305	28064	0.305	31065	0.305	78533
0.307	31656	0.307	28053	0.307	31098	0.307	78588
0.308	31622	0.308	28045	0.308	31078	0.308	78596
0.31	31626	0.31	28045	0.31	31072	0.31	78593
0.312	31620	0.312	28041	0.312	31058	0.312	78576
0.313	31626	0.313	28041	0.313	31075	0.313	78564
0.315	31630	0.315	28060	0.315	31090	0.315	78530
0.317	31650	0.317	28080	0.317	31081	0.317	78527
0.318	31641	0.318	28084	0.318	31077	0.318	78524
0.32	31631	0.32	28089	0.32	31089	0.32	78556
0.322	31625	0.322	28099	0.322	31123	0.322	78563
0.323	31627	0.323	28082	0.323	31146	0.323	78562
0.325	31654	0.325	28064	0.325	31117	0.325	78528
0.327	31656	0.327	28059	0.327	31084	0.327	78519
0.328	31640	0.328	28071	0.328	31094	0.328	78515
0.33	31611	0.33	28066	0.33	31126	0.33	78527
0.332	31618	0.332	28037	0.332	31147	0.332	78527
0.333	31620	0.333	28018	0.333	31124	0.333	78533
0.335	31588	0.335	28039	0.335	31126	0.335	78509
0.337	31558	0.337	28041	0.337	31152	0.337	78476
0.338	31577	0.338	28044	0.338	31180	0.338	78455
0.34	31592	0.34	28021	0.34	31181	0.34	78462
0.342	31607	0.342	28012	0.342	31149	0.342	78489
0.343	31584	0.343	28013	0.343	31157	0.343	78523
0.345	31575	0.345	28009	0.345	31170	0.345	78566
0.347	31577	0.347	28035	0.347	31197	0.347	78597
0.348	31587	0.348	28055	0.348	31187	0.348	78578
0.35	31574	0.35	28077	0.35	31164	0.35	78531
0.352	31553	0.352	28065	0.352	31158	0.352	78519
0.353	31549	0.353	28047	0.353	31165	0.353	78537
0.355	31574	0.355	28034	0.355	31175	0.355	78555
0.357	31567	0.357	28045	0.357	31159	0.357	78547
0.358	31561	0.358	28038	0.358	31158	0.358	78527
0.36	31575	0.36	28013	0.36	31178	0.36	78511
0.362	31601	0.362	28005	0.362	31215	0.362	78519
0.363	31622	0.363	28021	0.363	31219	0.363	78518
0.365	31631	0.365	28031	0.365	31186	0.365	78539
0.367	31622	0.367	28045	0.367	31146	0.367	78501
0.368	31624	0.368	28042	0.368	31142	0.368	78504
0.37	31596	0.37	28047	0.37	31192	0.37	78511
0.372	31593	0.372	28016	0.372	31241	0.372	78547
0.373	31561	0.373	28007	0.373	31241	0.373	78546
0.375	31547	0.375	28027	0.375	31228	0.375	78525
0.377	31544	0.377	28060	0.377	31220	0.377	78518
0.378	31560	0.378	28059	0.378	31228	0.378	78532
0.38	31570	0.38	28044	0.38	31220	0.38	78541
0.382	31567	0.382	28027	0.382	31206	0.382	78542
0.383	31577	0.383	28049	0.383	31171	0.383	78511
0.385	31605	0.385	28061	0.385	31142	0.385	78513
0.387	31604	0.387	28072	0.387	31138	0.387	78509
0.388	31570	0.388	28055	0.388	31182	0.388	78535
0.39	31531	0.39	28046	0.39	31228	0.39	78540
0.392	31530	0.392	28043	0.392	31247	0.392	78536
0.393	31547	0.393	28047	0.393	31236	0.393	78538
0.395	31568	0.395	28051	0.395	31215	0.395	78533
0.397	31565	0.397	28055	0.397	31197	0.397	78521
0.398	31552	0.398	28058	0.398	31203	0.398	78505
0.4	31526	0.4	28031	0.4	31232	0.4	78512
0.402	31513	0.402	28007	0.402	31261	0.402	78536
0.403	31522	0.403	27998	0.403	31256	0.403	78547
0.405	31562	0.405	28015	0.405	31231	0.405	78572
0.407	31606	0.407	28022	0.407	31226	0.407	78591
0.408	31623	0.408	28026	0.408	31255	0.408	78613
0.41	31595	0.41	28026	0.41	31261	0.41	78596
0.412	31552	0.412	28044	0.412	31238	0.412	78568
0.413	31534	0.413	28056	0.413	31249	0.413	78526
0.415	31535	0.415	28063	0.415	31273	0.415	78512
0.417	31546	0.417	28069	0.417	31302	0.417	78514
0.418	31541	0.418	28060	0.418	31284	0.418	78495
0.42	31521	0.42	28055	0.42	31280	0.42	78462
0.422	31497	0.422	28051	0.422	31264	0.422	78425
0.423	31484	0.423	28068	0.423	31261	0.423	78428
0.425	31483	0.425	28087	0.425	31242	0.425	78448
0.427	31503	0.427	28071	0.427	31250	0.427	78507
0.428	31518	0.428	28058	0.428	31253	0.428	78548
0.43	31531	0.43	28045	0.43	31268	0.43	78568
0.432	31529	0.432	28041	0.432	31272	0.432	78542
0.433	31517	0.433	28058	0.433	31285	0.433	78532
0.435	31519	0.435	28087	0.435	31305	0.435	78574
0.437	31538	0.437	28104	0.437	31294	0.437	78599
0.438	31543	0.438	28067	0.438	31263	0.438	78612
0.44	31531	0.44	28019	0.44	31243	0.44	78565
0.442	31513	0.442	28000	0.442	31225	0.442	78536
0.443	31511	0.443	28024	0.443	31233	0.443	78499
0.445	31517	0.445	28060	0.445	31241	0.445	78474
0.447	31514	0.447	28073	0.447	31282	0.447	78486
0.448	31516	0.448	28073	0.448	31322	0.448	78514
0.45	31537	0.45	28068	0.45	31326	0.45	78543
0.452	31545	0.452	28061	0.452	31302	0.452	78559
0.453	31525	0.453	28022	0.453	31272	0.453	78560
0.455	31486	0.455	27992	0.455	31270	0.455	78572
0.457	31448	0.457	27996	0.457	31286	0.457	78552
0.458	31442	0.458	28029	0.458	31277	0.458	78542
0.46	31431	0.46	28042	0.46	31257	0.46	78515
0.462	31449	0.462	28033	0.462	31248	0.462	78508
0.463	31464	0.463	28037	0.463	31253	0.463	78513
0.465	31468	0.465	28042	0.465	31266	0.465	78527
0.467	31462	0.467	28030	0.467	31270	0.467	78547
0.468	31434	0.468	28016	0.468	31258	0.468	78559
0.47	31425	0.47	28013	0.47	31237	0.47	78567
0.472	31418	0.472	28029	0.472	31217	0.472	78560
0.473	31434	0.473	28020	0.473	31216	0.473	78566
0.475	31449	0.475	28009	0.475	31230	0.475	78547
0.477	31454	0.477	27989	0.477	31258	0.477	78553
0.478	31454	0.478	27981	0.478	31276	0.478	78525
0.48	31470	0.48	27986	0.48	31289	0.48	78537
0.482	31504	0.482	27985	0.482	31261	0.482	78542
0.483	31525	0.483	27991	0.483	31241	0.483	78532
0.485	31517	0.485	27980	0.485	31226	0.485	78516
0.487	31498	0.487	27981	0.487	31254	0.487	78485
0.488	31450	0.488	27977	0.488	31252	0.488	78496
0.49	31402	0.49	27983	0.49	31237	0.49	78511
0.492	31350	0.492	27999	0.492	31237	0.492	78517
0.493	31360	0.493	28010	0.493	31244	0.493	78530
0.495	31393	0.495	28003	0.495	31236	0.495	78522
0.497	31427	0.497	27979	0.497	31213	0.497	78523
0.498	31413	0.498	28001	0.498	31218	0.498	78522
0.5	31410	0.5	28024	0.5	31249	0.5	78516
0.502	31426	0.502	28036	0.502	31232	0.502	78522
0.503	31476	0.503	28000	0.503	31186	0.503	78543
0.505	31502	0.505	27983	0.505	31138	0.505	78550
0.507	31494	0.507	27994	0.507	31134	0.507	78541
0.508	31462	0.508	27990	0.508	31156	0.508	78498
0.51	31426	0.51	27984	0.51	31162	0.51	78499
0.512	31405	0.512	27973	0.512	31154	0.512	78507
0.513	31419	0.513	27977	0.513	31137	0.513	78518
0.515	31428	0.515	27981	0.515	31124	0.515	78519
0.517	31448	0.517	27978	0.517	31123	0.517	78517
0.518	31434	0.518	27991	0.518	31133	0.518	78537
0.52	31413	0.52	27999	0.52	31147	0.52	78515
0.522	31372	0.522	27987	0.522	31160	0.522	78482
0.523	31350	0.523	27968	0.523	31145	0.523	78433
0.525	31352	0.525	27958	0.525	31135	0.525	78442
0.527	31360	0.527	27975	0.527	31108	0.527	78478
0.528	31366	0.528	27991	0.528	31094	0.528	78494
0.53	31387	0.53	28010	0.53	31087	0.53	78481
0.532	31417	0.532	28046	0.532	31098	0.532	78478
0.533	31436	0.533	28061	0.533	31113	0.533	78463
0.535	31434	0.535	28078	0.535	31122	0.535	78467
0.537	31443	0.537	28066	0.537	31098	0.537	78438
0.538	31453	0.538	28063	0.538	31063	0.538	78493
0.54	31465	0.54	28015	0.54	31037	0.54	78512
0.542	31463	0.542	27992	0.542	31025	0.542	78518
0.543	31457	0.543	28003	0.543	31043	0.543	78478
0.545	31447	0.545	28024	0.545	31026	0.545	78468
0.547	31434	0.547	28043	0.547	31015	0.547	78472
0.548	31451	0.548	28010	0.548	31001	0.548	78493
0.55	31451	0.55	27980	0.55	31021	0.55	78469
0.552	31443	0.552	27966	0.552	31033	0.552	78457
0.553	31429	0.553	28006	0.553	31017	0.553	78456
0.555	31427	0.555	28055	0.555	30997	0.555	78493
0.557	31439	0.557	28043	0.557	30994	0.557	78528
0.558	31437	0.558	28000	0.558	31004	0.558	78544
0.56	31435	0.56	27971	0.56	31008	0.56	78554
0.562	31424	0.562	27963	0.562	31012	0.562	78555
0.563	31405	0.563	27972	0.563	31019	0.563	78541
0.565	31422	0.565	27973	0.565	31023	0.565	78549
0.567	31412	0.567	27988	0.567	31010	0.567	78540
0.568	31430	0.568	27996	0.568	30995	0.568	78476
0.57	31425	0.57	28016	0.57	30976	0.57	78410
0.572	31425	0.572	28036	0.572	30984	0.572	78355
0.573	31411	0.573	28062	0.573	30985	0.573	78382
0.575	31399	0.575	28055	0.575	30980	0.575	78438
0.577	31410	0.577	28031	0.577	30968	0.577	78502
0.578	31417	0.578	28001	0.578	30967	0.578	78540
0.58	31421	0.58	27994	0.58	30978	0.58	78526
0.582	31413	0.582	28014	0.582	30964	0.582	78509
0.583	31431	0.583	28008	0.583	30946	0.583	78495
0.585	31422	0.585	27998	0.585	30925	0.585	78508
0.587	31420	0.587	27984	0.587	30909	0.587	78552
0.588	31394	0.588	27981	0.588	30914	0.588	78540
0.59	31400	0.59	28003	0.59	30923	0.59	78518
0.592	31384	0.592	28027	0.592	30930	0.592	78470
0.593	31385	0.593	28058	0.593	30937	0.593	78486
0.595	31402	0.595	28070	0.595	30954	0.595	78519
0.597	31410	0.597	28033	0.597	30959	0.597	78546
0.598	31403	0.598	28017	0.598	30940	0.598	78564
0.6	31377	0.6	28012	0.6	30917	0.6	78554
0.602	31379	0.602	28012	0.602	30926	0.602	78539
0.603	31369	0.603	27989	0.603	30927	0.603	78518
0.605	31357	0.605	27970	0.605	30928	0.605	78493
0.607	31364	0.607	27984	0.607	30919	0.607	78492
0.608	31379	0.608	28026	0.608	30923	0.608	78483
0.61	31386	0.61	28053	0.61	30913	0.61	78493
0.612	31388	0.612	28060	0.612	30901	0.612	78486
0.613	31380	0.613	28052	0.613	30888	0.613	78465
0.615	31377	0.615	28065	0.615	30891	0.615	78444
0.617	31344	0.617	28089	0.617	30902	0.617	78477
0.618	31330	0.618	28079	0.618	30920	0.618	78541
0.62	31329	0.62	28057	0.62	30916	0.62	78594
0.622	31339	0.622	28044	0.622	30904	0.622	78586
0.623	31353	0.623	28059	0.623	30895	0.623	78565
0.625	31376	0.625	28057	0.625	30892	0.625	78532
0.627	31409	0.627	28031	0.627	30897	0.627	78494
0.628	31445	0.628	28020	0.628	30911	0.628	78452
0.63	31447	0.63	28020	0.63	30901	0.63	78430
0.632	31443	0.632	28041	0.632	30894	0.632	78426
0.633	31423	0.633	28062	0.633	30875	0.633	78432
0.635	31397	0.635	28076	0.635	30895	0.635	78459
0.637	31396	0.637	28086	0.637	30909	0.637	78504
0.638	31389	0.638	28082	0.638	30919	0.638	78518
0.64	31393	0.64	28069	0.64	30902	0.64	78503
0.642	31374	0.642	28061	0.642	30881	0.642	78467
0.643	31379	0.643	28055	0.643	30867	0.643	78478
0.645	31391	0.645	28057	0.645	30864	0.645	78487
0.647	31387	0.647	28073	0.647	30844	0.647	78470
0.648	31370	0.648	28104	0.648	30832	0.648	78456
0.65	31380	0.65	28129	0.65	30840	0.65	78451
0.652	31413	0.652	28124	0.652	30868	0.652	78481
0.653	31434	0.653	28114	0.653	30886	0.653	78498
0.655	31417	0.655	28104	0.655	30875	0.655	78512
0.657	31393	0.657	28101	0.657	30857	0.657	78499
0.658	31384	0.658	28092	0.658	30834	0.658	78480
0.66	31377	0.66	28118	0.66	30844	0.66	78466
0.662	31399	0.662	28133	0.662	30877	0.662	78490
0.663	31431	0.663	28138	0.663	30881	0.663	78515
0.665	31474	0.665	28117	0.665	30869	0.665	78487
0.667	31488	0.667	28106	0.667	30844	0.667	78460
0.668	31468	0.668	28098	0.668	30834	0.668	78427
0.67	31430	0.67	28088	0.67	30793	0.67	78454
0.672	31397	0.672	28088	0.672	30771	0.672	78479
0.673	31384	0.673	28109	0.673	30783	0.673	78519
0.675	31396	0.675	28128	0.675	30800	0.675	78520
0.677	31416	0.677	28141	0.677	30808	0.677	78495
0.678	31435	0.678	28175	0.678	30792	0.678	78477
0.68	31428	0.68	28178	0.68	30804	0.68	78499
0.682	31426	0.682	28169	0.682	30808	0.682	78539
0.683	31415	0.683	28130	0.683	30818	0.683	78546
0.685	31420	0.685	28123	0.685	30795	0.685	78522
0.687	31427	0.687	28131	0.687	30784	0.687	78498
0.688	31460	0.688	28136	0.688	30785	0.688	78511
0.69	31471	0.69	28139	0.69	30808	0.69	78518
0.692	31447	0.692	28148	0.692	30828	0.692	78518
0.693	31409	0.693	28131	0.693	30839	0.693	78484
0.695	31406	0.695	28115	0.695	30856	0.695	78444
0.697	31420	0.697	28105	0.697	30841	0.697	78420
0.698	31443	0.698	28118	0.698	30801	0.698	78423
0.7	31450	0.7	28134	0.7	30779	0.7	78461
0.702	31448	0.702	28144	0.702	30787	0.702	78469
0.703	31438	0.703	28157	0.703	30815	0.703	78453
0.705	31442	0.705	28157	0.705	30794	0.705	78437
0.707	31430	0.707	28144	0.707	30783	0.707	78409
0.708	31406	0.708	28153	0.708	30760	0.708	78427
0.71	31386	0.71	28165	0.71	30740	0.71	78465
0.712	31392	0.712	28173	0.712	30715	0.712	78513
0.713	31416	0.713	28136	0.713	30706	0.713	78538
0.715	31427	0.715	28123	0.715	30714	0.715	78527
0.717	31428	0.717	28137	0.717	30729	0.717	78508
0.718	31419	0.718	28167	0.718	30719	0.718	78473
0.72	31408	0.72	28189	0.72	30751	0.72	78478
0.722	31418	0.722	28185	0.722	30762	0.722	78546
0.723	31413	0.723	28175	0.723	30787	0.723	78661
0.725	31420	0.725	28148	0.725	30783	0.725	78823
0.727	31405	0.727	28146	0.727	30779	0.727	78994
0.728	31399	0.728	28157	0.728	30797	0.728	79176
0.73	31385	0.73	28179	0.73	30795	0.73	79341
0.732	31380	0.732	28177	0.732	30798	0.732	79459
0.733	31392	0.733	28179	0.733	30779	0.733	79559
0.735	31417	0.735	28175	0.735	30797	0.735	79641
0.737	31446	0.737	28177	0.737	30818	0.737	79775
0.738	31463	0.738	28170	0.738	30828	0.738	79944
0.74	31447	0.74	28172	0.74	30800	0.74	80088
0.742	31431	0.742	28175	0.742	30773	0.742	80054
0.743	31465	0.743	28185	0.743	30782	0.743	79783
0.745	31576	0.745	28197	0.745	30813	0.745	79398
0.747	31776	0.747	28234	0.747	30817	0.747	79084
0.748	32127	0.748	28298	0.748	30810	0.748	78923
0.75	32692	0.75	28409	0.75	30797	0.75	78899
0.752	33518	0.752	28548	0.752	30812	0.752	79023
0.753	34509	0.753	28700	0.753	30832	0.753	79287
0.755	35516	0.755	28900	0.755	30852	0.755	79660
0.757	36332	0.757	29171	0.757	30842	0.757	80080
0.758	36746	0.758	29533	0.758	30829	0.758	80420
0.76	36718	0.76	29928	0.76	30817	0.76	80596
0.762	36295	0.762	30358	0.762	30822	0.762	80558
0.763	35632	0.763	30791	0.763	30821	0.763	80367
0.765	34866	0.765	31187	0.765	30821	0.765	80085
0.767	34083	0.767	31491	0.767	30829	0.767	79755
0.768	33381	0.768	31607	0.768	30822	0.768	79468
0.77	32790	0.77	31508	0.77	30799	0.77	79243
0.772	32367	0.772	31205	0.772	30777	0.772	79082
0.773	32106	0.773	30798	0.773	30793	0.773	78955
0.775	31968	0.775	30375	0.775	30849	0.775	78853
0.777	31918	0.777	30000	0.777	30893	0.777	78770
0.778	32011	0.778	29666	0.778	30899	0.778	78724
0.78	32312	0.78	29395	0.78	30889	0.78	78700
0.782	32861	0.782	29154	0.782	30877	0.782	78672
0.783	33654	0.783	28944	0.783	30868	0.783	78604
0.785	34623	0.785	28758	0.785	30869	0.785	78538
0.787	35580	0.787	28626	0.787	30871	0.787	78508
0.788	36236	0.788	28570	0.788	30876	0.788	78495
0.79	36462	0.79	28548	0.79	30883	0.79	78508
0.792	36282	0.792	28516	0.792	30920	0.792	78500
0.793	35851	0.793	28487	0.793	31013	0.793	78472
0.795	35286	0.795	28489	0.795	31123	0.795	78445
0.797	34706	0.797	28525	0.797	31244	0.797	78464
0.798	34180	0.798	28575	0.798	31323	0.798	78497
0.8	33740	0.8	28628	0.8	31376	0.8	78490
0.802	33370	0.802	28652	0.802	31365	0.802	78469
0.803	33063	0.803	28679	0.803	31293	0.803	78479
0.805	32832	0.805	28692	0.805	31185	0.805	78464
0.807	32641	0.807	28732	0.807	31070	0.807	78480
0.808	32492	0.808	28743	0.808	31001	0.808	78482
0.81	32340	0.81	28733	0.81	30975	0.81	78517
0.812	32240	0.812	28693	0.812	31030	0.812	78518
0.813	32169	0.813	28636	0.813	31113	0.813	78526
0.815	32105	0.815	28608	0.815	31189	0.815	78529
0.817	32039	0.817	28573	0.817	31244	0.817	78531
0.818	31968	0.818	28546	0.818	31344	0.818	78526
0.82	31926	0.82	28520	0.82	31559	0.82	78549
0.822	31922	0.822	28483	0.822	31908	0.822	78529
0.823	31924	0.823	28462	0.823	32292	0.823	78487
0.825	31930	0.825	28450	0.825	32542	0.825	78444
0.827	31889	0.827	28446	0.827	32540	0.827	78467
0.828	31836	0.828	28438	0.828	32321	0.828	78483
0.83	31794	0.83	28390	0.83	32014	0.83	78475
0.832	31806	0.832	28355	0.832	31702	0.832	78445
0.833	31816	0.833	28331	0.833	31441	0.833	78430
0.835	31776	0.835	28309	0.835	31239	0.835	78447
0.837	31695	0.837	28317	0.837	31118	0.837	78445
0.838	31660	0.838	28323	0.838	31026	0.838	78464
0.84	31660	0.84	28330	0.84	30978	0.84	78446
0.842	31666	0.842	28329	0.842	30959	0.842	78453
0.843	31652	0.843	28286	0.843	30965	0.843	78461
0.845	31637	0.845	28251	0.845	30968	0.845	78468
0.847	31618	0.847	28229	0.847	30967	0.847	78484
0.848	31604	0.848	28239	0.848	30972	0.848	78492
0.85	31609	0.85	28237	0.85	30966	0.85	78505
0.852	31600	0.852	28216	0.852	30953	0.852	78481
0.853	31600	0.853	28221	0.853	30957	0.853	78462
0.855	31630	0.855	28243	0.855	30982	0.855	78441
0.857	31663	0.857	28246	0.857	31000	0.857	78435
0.858	31639	0.858	28184	0.858	31000	0.858	78431
0.86	31587	0.86	28113	0.86	31015	0.86	78470
0.862	31564	0.862	28080	0.862	31030	0.862	78510
0.863	31601	0.863	28089	0.863	31031	0.863	78533
0.865	31607	0.865	28107	0.865	31010	0.865	78532
0.867	31594	0.867	28091	0.867	30992	0.867	78573
0.868	31581	0.868	28088	0.868	30973	0.868	78577
0.87	31597	0.87	28087	0.87	30961	0.87	78573
0.872	31610	0.872	28106	0.872	30955	0.872	78523
0.873	31618	0.873	28104	0.873	30974	0.873	78497
0.875	31620	0.875	28099	0.875	30980	0.875	78456
0.877	31643	0.877	28113	0.877	31005	0.877	78443
0.878	31654	0.878	28132	0.878	31019	0.878	78458
0.88	31654	0.88	28136	0.88	31021	0.88	78495
0.882	31634	0.882	28114	0.882	30996	0.882	78483
0.883	31646	0.883	28098	0.883	30949	0.883	78472
0.885	31674	0.885	28081	0.885	30948	0.885	78438
0.887	31712	0.887	28082	0.887	30975	0.887	78415
0.888	31708	0.888	28094	0.888	31019	0.888	78403
0.89	31688	0.89	28097	0.89	31017	0.89	78407
0.892	31645	0.892	28083	0.892	31025	0.892	78427
0.893	31629	0.893	28047	0.893	31056	0.893	78433
0.895	31638	0.895	28056	0.895	31092	0.895	78434
0.897	31673	0.897	28036	0.897	31088	0.897	78445
0.898	31705	0.898	28000	0.898	31046	0.898	78440
0.9	31711	0.9	27965	0.9	31018	0.9	78440
0.902	31708	0.902	27971	0.902	31016	0.902	78423
0.903	31702	0.903	28009	0.903	31028	0.903	78435
0.905	31703	0.905	28021	0.905	31042	0.905	78439
0.907	31714	0.907	28034	0.907	31044	0.907	78457
0.908	31711	0.908	28029	0.908	31052	0.908	78468
0.91	31712	0.91	28011	0.91	31038	0.91	78444
0.912	31709	0.912	27996	0.912	31019	0.912	78410
0.913	31724	0.913	27999	0.913	31012	0.913	78403
0.915	31719	0.915	28021	0.915	30997	0.915	78457
0.917	31714	0.917	28036	0.917	30968	0.917	78497
0.918	31692	0.918	28051	0.918	30964	0.918	78499
0.92	31682	0.92	28053	0.92	30997	0.92	78474
0.922	31709	0.922	28047	0.922	31031	0.922	78505
0.923	31748	0.923	28048	0.923	31037	0.923	78519
0.925	31788	0.925	28059	0.925	31029	0.925	78535
0.927	31783	0.927	28066	0.927	31018	0.927	78504
0.928	31766	0.928	28061	0.928	31008	0.928	78466
0.93	31753	0.93	28055	0.93	31024	0.93	78441
0.932	31742	0.932	28031	0.932	31051	0.932	78451
0.933	31737	0.933	27994	0.933	31052	0.933	78487
0.935	31743	0.935	27966	0.935	31040	0.935	78516
0.937	31744	0.937	27944	0.937	31032	0.937	78535
0.938	31753	0.938	27949	0.938	31040	0.938	78555
0.94	31750	0.94	27959	0.94	31050	0.94	78531
0.942	31761	0.942	27977	0.942	31069	0.942	78498
0.943	31762	0.943	27975	0.943	31091	0.943	78474
0.945	31736	0.945	27971	0.945	31085	0.945	78475
0.947	31732	0.947	27972	0.947	31089	0.947	78475
0.948	31744	0.948	27971	0.948	31083	0.948	78456
0.95	31762	0.95	27948	0.95	31092	0.95	78459
0.952	31741	0.952	27931	0.952	31103	0.952	78422
0.953	31718	0.953	27937	0.953	31108	0.953	78395
0.955	31714	0.955	27923	0.955	31076	0.955	78426
0.957	31743	0.957	27915	0.957	31044	0.957	78480
0.958	31729	0.958	27905	0.958	31034	0.958	78532
0.96	31728	0.96	27937	0.96	31056	0.96	78505
0.962	31704	0.962	27976	0.962	31074	0.962	78479
0.963	31700	0.963	28003	0.963	31084	0.963	78454
0.965	31689	0.965	28032	0.965	31097	0.965	78446
0.967	31696	0.967	27997	0.967	31071	0.967	78461
0.968	31701	0.968	27966	0.968	31063	0.968	78455
0.97	31704	0.97	27964	0.97	31066	0.97	78445
0.972	31692	0.972	28016	0.972	31074	0.972	78410
0.973	31659	0.973	28054	0.973	31060	0.973	78432
0.975	31632	0.975	28020	0.975	31053	0.975	78432
0.977	31609	0.977	27977	0.977	31068	0.977	78447
0.978	31622	0.978	27958	0.978	31092	0.978	78440
0.98	31645	0.98	27974	0.98	31110	0.98	78445
0.982	31649	0.982	27989	0.982	31110	0.982	78463
0.983	31631	0.983	27981	0.983	31108	0.983	78478
0.985	31616	0.985	27974	0.985	31097	0.985	78480
0.987	31651	0.987	27966	0.987	31093	0.987	78481
0.988	31671	0.988	27985	0.988	31081	0.988	78449
0.99	31658	0.99	28008	0.99	31048	0.99	78454
0.992	31626	0.992	28019	0.992	31028	0.992	78443
0.993	31626	0.993	27963	0.993	31041	0.993	78452
0.995	31636	0.995	27911	0.995	31065	0.995	78457
0.997	31623	0.997	27885	0.997	31065	0.997	78471
0.998	31612	0.998	27905	0.998	31071	0.998	78488
1	31604	1	27930	1	31089	1	78481
1.002	31592	1.002	27947	1.002	31100	1.002	78424
1.003	31585	1.003	27970	1.003	31094	1.003	78398
1.005	31581	1.005	27964	1.005	31082	1.005	78393
1.007	31603	1.007	27961	1.007	31059	1.007	78426
1.008	31616	1.008	27985	1.008	31032	1.008	78454
1.01	31617	1.01	28001	1.01	30999	1.01	78445
1.012	31596	1.012	27987	1.012	31001	1.012	78452
1.013	31594	1.013	27954	1.013	31014	1.013	78448
1.015	31587	1.015	27941	1.015	31026	1.015	78469
1.017	31592	1.017	27969	1.017	31032	1.017	78485
1.018	31605	1.018	27974	1.018	31024	1.018	78487
1.02	31633	1.02	27964	1.02	31017	1.02	78462
1.022	31635	1.022	27955	1.022	31025	1.022	78437
1.023	31580	1.023	27952	1.023	31052	1.023	78411
1.025	31533	1.025	27941	1.025	31080	1.025	78444
1.027	31529	1.027	27908	1.027	31086	1.027	78452
1.028	31552	1.028	27890	1.028	31068	1.028	78475
1.03	31552	1.03	27907	1.03	31066	1.03	78454
1.032	31530	1.032	27942	1.032	31085	1.032	78467
1.033	31543	1.033	27965	1.033	31096	1.033	78452
1.035	31566	1.035	27962	1.035	31099	1.035	78432
1.037	31574	1.037	27949	1.037	31104	1.037	78394
1.038	31573	1.038	27944	1.038	31108	1.038	78410
1.04	31568	1.04	27932	1.04	31126	1.04	78454
1.042	31579	1.042	27927	1.042	31127	1.042	78472
1.043	31581	1.043	27922	1.043	31116	1.043	78454
1.045	31563	1.045	27935	1.045	31085	1.045	78435
1.047	31528	1.047	27944	1.047	31075	1.047	78471
1.048	31499	1.048	27963	1.048	31107	1.048	78519
1.05	31509	1.05	27963	1.05	31125	1.05	78556
1.052	31527	1.052	27952	1.052	31105	1.052	78568
1.053	31525	1.053	27926	1.053	31068	1.053	78547
1.055	31522	1.055	27927	1.055	31069	1.055	78502
1.057	31522	1.057	27954	1.057	31105	1.057	78465
1.058	31540	1.058	27981	1.058	31139	1.058	78462
1.06	31534	1.06	27984	1.06	31122	1.06	78480
1.062	31523	1.062	27959	1.062	31081	1.062	78493
1.063	31508	1.063	27953	1.063	31056	1.063	78504
1.065	31499	1.065	27958	1.065	31057	1.065	78524
1.067	31490	1.067	27959	1.067	31070	1.067	78519
1.068	31465	1.068	27960	1.068	31064	1.068	78489
1.07	31428	1.07	27976	1.07	31060	1.07	78460
1.072	31416	1.072	28003	1.072	31061	1.072	78425
1.073	31425	1.073	27990	1.073	31061	1.073	78438
1.075	31449	1.075	27951	1.075	31066	1.075	78446
1.077	31459	1.077	27920	1.077	31066	1.077	78466
1.078	31460	1.078	27912	1.078	31043	1.078	78468
1.08	31450	1.08	27917	1.08	31032	1.08	78454
1.082	31452	1.082	27903	1.082	31023	1.082	78477
1.083	31444	1.083	27927	1.083	31046	1.083	78494
1.085	31436	1.085	27973	1.085	31047	1.085	78499
1.087	31399	1.087	28007	1.087	31055	1.087	78496
1.088	31389	1.088	27972	1.088	31067	1.088	78496
1.09	31397	1.09	27924	1.09	31064	1.09	78512
1.092	31442	1.092	27921	1.092	31042	1.092	78490
1.093	31447	1.093	27960	1.093	31029	1.093	78455
1.095	31420	1.095	27986	1.095	31031	1.095	78429
1.097	31403	1.097	27978	1.097	31041	1.097	78422
1.098	31395	1.098	27957	1.098	31022	1.098	78417
1.1	31415	1.1	27949	1.1	30992	1.1	78382
1.102	31399	1.102	27954	1.102	30975	1.102	78395
1.103	31405	1.103	27970	1.103	30968	1.103	78433
1.105	31395	1.105	27958	1.105	30991	1.105	78492
1.107	31393	1.107	27940	1.107	31004	1.107	78476
1.108	31381	1.108	27921	1.108	31012	1.108	78438
1.11	31389	1.11	27929	1.11	31009	1.11	78387
1.112	31408	1.112	27936	1.112	31023	1.112	78422
1.113	31416	1.113	27942	1.113	31019	1.113	78423
1.115	31399	1.115	27950	1.115	31029	1.115	78446
1.117	31393	1.117	27966	1.117	31041	1.117	78466
1.118	31402	1.118	27962	1.118	31080	1.118	78512
1.12	31406	1.12	27934	1.12	31089	1.12	78552
1.122	31379	1.122	27924	1.122	31077	1.122	78527
1.123	31392	1.123	27925	1.123	31031	1.123	78510
1.125	31422	1.125	27954	1.125	30992	1.125	78494
1.127	31411	1.127	27968	1.127	30997	1.127	78482
1.128	31377	1.128	27973	1.128	31035	1.128	78450
1.13	31353	1.13	27970	1.13	31085	1.13	78435
1.132	31376	1.132	27956	1.132	31081	1.132	78460
1.133	31395	1.133	27959	1.133	31075	1.133	78504
1.135	31392	1.135	27964	1.135	31051	1.135	78494
1.137	31377	1.137	27964	1.137	31039	1.137	78457
1.138	31337	1.138	27971	1.138	31001	1.138	78422
1.14	31324	1.14	27962	1.14	30978	1.14	78444
1.142	31345	1.142	27963	1.142	30958	1.142	78451
1.143	31359	1.143	27980	1.143	30971	1.143	78454
1.145	31329	1.145	27977	1.145	30979	1.145	78432
1.147	31303	1.147	27973	1.147	30991	1.147	78396
1.148	31290	1.148	27962	1.148	31003	1.148	78399
1.15	31319	1.15	27959	1.15	31010	1.15	78410
1.152	31345	1.152	27961	1.152	30992	1.152	78429
1.153	31360	1.153	27958	1.153	30983	1.153	78418
1.155	31363	1.155	27972	1.155	30984	1.155	78421
1.157	31332	1.157	27956	1.157	31018	1.157	78432
1.158	31305	1.158	27941	1.158	31034	1.158	78445
1.16	31308	1.16	27909	1.16	31024	1.16	78434
1.162	31323	1.162	27913	1.162	30985	1.162	78411
1.163	31326	1.163	27922	1.163	30960	1.163	78384
1.165	31303	1.165	27943	1.165	30978	1.165	78391
1.167	31287	1.167	27961	1.167	31017	1.167	78404
1.168	31279	1.168	27942	1.168	31054	1.168	78441
1.17	31266	1.17	27942	1.17	31069	1.17	78452
1.172	31214	1.172	27934	1.172	31076	1.172	78497
1.173	31189	1.173	27957	1.173	31038	1.173	78476
1.175	31204	1.175	27973	1.175	30999	1.175	78466
1.177	31242	1.177	27971	1.177	30978	1.177	78432
1.178	31252	1.178	27963	1.178	31001	1.178	78436
1.18	31227	1.18	27935	1.18	31009	1.18	78465
1.182	31229	1.182	27932	1.182	30990	1.182	78499
1.183	31251	1.183	27922	1.183	30985	1.183	78483
1.185	31281	1.185	27934	1.185	31008	1.185	78433
1.187	31287	1.187	27946	1.187	31032	1.187	78393
1.188	31256	1.188	27948	1.188	31008	1.188	78411
1.19	31243	1.19	27962	1.19	30968	1.19	78417
1.192	31276	1.192	27972	1.192	30959	1.192	78425
1.193	31308	1.193	27970	1.193	30991	1.193	78417
1.195	31320	1.195	27952	1.195	31041	1.195	78445
1.197	31282	1.197	27945	1.197	31059	1.197	78483
1.198	31270	1.198	27948	1.198	31023	1.198	78495
1.2	31253	1.2	27966	1.2	30984	1.2	78494
1.202	31255	1.202	27978	1.202	30962	1.202	78467
1.203	31271	1.203	27987	1.203	30968	1.203	78489
1.205	31268	1.205	27986	1.205	30962	1.205	78485
1.207	31256	1.207	27980	1.207	30973	1.207	78504
1.208	31235	1.208	27982	1.208	31007	1.208	78482
1.21	31242	1.21	27979	1.21	31020	1.21	78464
1.212	31237	1.212	27972	1.212	30980	1.212	78444
1.213	31243	1.213	27956	1.213	30940	1.213	78470
1.215	31271	1.215	27945	1.215	30935	1.215	78506
1.217	31300	1.217	27927	1.217	30972	1.217	78519
1.218	31318	1.218	27919	1.218	30997	1.218	78511
1.22	31291	1.22	27918	1.22	30981	1.22	78479
1.222	31289	1.222	27944	1.222	30952	1.222	78461
1.223	31288	1.223	27943	1.223	30951	1.223	78452
1.225	31299	1.225	27913	1.225	30993	1.225	78438
1.227	31285	1.227	27887	1.227	31029	1.227	78429
1.228	31266	1.228	27903	1.228	31019	1.228	78423
1.23	31273	1.23	27954	1.23	31007	1.23	78454
1.232	31283	1.232	27991	1.232	30995	1.232	78473
1.233	31297	1.233	27992	1.233	30989	1.233	78490
1.235	31306	1.235	27964	1.235	30945	1.235	78513
1.237	31334	1.237	27963	1.237	30919	1.237	78535
1.238	31343	1.238	27978	1.238	30932	1.238	78517
1.24	31336	1.24	27965	1.24	30957	1.24	78505
1.242	31321	1.242	27915	1.242	30977	1.242	78484
1.243	31308	1.243	27895	1.243	30979	1.243	78483
1.245	31269	1.245	27909	1.245	31003	1.245	78473
1.247	31259	1.247	27941	1.247	31007	1.247	78480
1.248	31277	1.248	27969	1.248	30990	1.248	78479
1.25	31322	1.25	27977	1.25	30977	1.25	78474
1.252	31332	1.252	27964	1.252	30999	1.252	78463
1.253	31314	1.253	27940	1.253	31011	1.253	78485
1.255	31290	1.255	27938	1.255	31000	1.255	78465
1.257	31269	1.257	27940	1.257	30969	1.257	78450
1.258	31266	1.258	27947	1.258	30956	1.258	78419
1.26	31267	1.26	27961	1.26	30954	1.26	78415
1.262	31270	1.262	27969	1.262	30983	1.262	78427
1.263	31290	1.263	27951	1.263	31012	1.263	78425
1.265	31303	1.265	27944	1.265	31036	1.265	78435
1.267	31315	1.267	27941	1.267	31014	1.267	78424
1.268	31328	1.268	27936	1.268	30984	1.268	78453
1.27	31332	1.27	27918	1.27	30949	1.27	78473
1.272	31327	1.272	27908	1.272	30933	1.272	78476
1.273	31303	1.273	27903	1.273	30934	1.273	78441
1.275	31310	1.275	27907	1.275	30949	1.275	78417
1.277	31336	1.277	27918	1.277	30961	1.277	78409
1.278	31366	1.278	27945	1.278	30953	1.278	78434
1.28	31369	1.28	27956	1.28	30943	1.28	78485
1.282	31347	1.282	27953	1.282	30936	1.282	78509
1.283	31312	1.283	27923	1.283	30943	1.283	78503
1.285	31314	1.285	27930	1.285	30939	1.285	78478
1.287	31346	1.287	27956	1.287	30964	1.287	78494
1.288	31385	1.288	27976	1.288	30975	1.288	78519
1.29	31386	1.29	27983	1.29	30979	1.29	78529
1.292	31367	1.292	27970	1.292	30944	1.292	78527
1.293	31347	1.293	27968	1.293	30918	1.293	78495
1.295	31366	1.295	27947	1.295	30934	1.295	78474
1.297	31388	1.297	27958	1.297	30943	1.297	78470
1.298	31396	1.298	27973	1.298	30943	1.298	78508
1.3	31380	1.3	27987	1.3	30895	1.3	78525
1.302	31367	1.302	27984	1.302	30888	1.302	78520
1.303	31372	1.303	27982	1.303	30907	1.303	78503
1.305	31365	1.305	27981	1.305	30961	1.305	78511
1.307	31341	1.307	27976	1.307	30993	1.307	78522
1.308	31330	1.308	27977	1.308	30985	1.308	78510
1.31	31329	1.31	27965	1.31	30945	1.31	78476
1.312	31348	1.312	27957	1.312	30915	1.312	78453
1.313	31361	1.313	27963	1.313	30922	1.313	78458
1.315	31376	1.315	27991	1.315	30954	1.315	78478
1.317	31380	1.317	28011	1.317	30951	1.317	78466
1.318	31378	1.318	28015	1.318	30938	1.318	78470
1.32	31370	1.32	27994	1.32	30904	1.32	78470
1.322	31376	1.322	27948	1.322	30895	1.322	78477
1.323	31383	1.323	27918	1.323	30885	1.323	78443
1.325	31396	1.325	27911	1.325	30898	1.325	78405
1.327	31377	1.327	27932	1.327	30907	1.327	78395
1.328	31371	1.328	27951	1.328	30915	1.328	78409
1.33	31389	1.33	27981	1.33	30945	1.33	78447
1.332	31425	1.332	27997	1.332	30955	1.332	78469
1.333	31442	1.333	27993	1.333	30943	1.333	78459
1.335	31396	1.335	27993	1.335	30881	1.335	78429
1.337	31362	1.337	27999	1.337	30834	1.337	78445
1.338	31351	1.338	28014	1.338	30822	1.338	78463
1.34	31379	1.34	27988	1.34	30863	1.34	78473
1.342	31380	1.342	27961	1.342	30893	1.342	78441
1.343	31353	1.343	27940	1.343	30888	1.343	78456
1.345	31327	1.345	27947	1.345	30859	1.345	78493
1.347	31332	1.347	27948	1.347	30844	1.347	78515
1.348	31335	1.348	27935	1.348	30854	1.348	78485
1.35	31338	1.35	27918	1.35	30866	1.35	78461
1.352	31335	1.352	27917	1.352	30891	1.352	78457
1.353	31337	1.353	27917	1.353	30907	1.353	78473
1.355	31341	1.355	27923	1.355	30889	1.355	78448
1.357	31358	1.357	27939	1.357	30856	1.357	78430
1.358	31370	1.358	27984	1.358	30820	1.358	78439
1.36	31384	1.36	28006	1.36	30837	1.36	78488
1.362	31381	1.362	28007	1.362	30864	1.362	78501
1.363	31396	1.363	27992	1.363	30896	1.363	78505
1.365	31386	1.365	27987	1.365	30889	1.365	78487
1.367	31369	1.367	27963	1.367	30875	1.367	78502
1.368	31350	1.368	27929	1.368	30883	1.368	78518
1.37	31346	1.37	27898	1.37	30879	1.37	78522
1.372	31364	1.372	27913	1.372	30875	1.372	78509
1.373	31380	1.373	27960	1.373	30855	1.373	78474
1.375	31385	1.375	28007	1.375	30872	1.375	78451
1.377	31356	1.377	28020	1.377	30865	1.377	78442
1.378	31333	1.378	28003	1.378	30855	1.378	78441
1.38	31326	1.38	27981	1.38	30835	1.38	78461
1.382	31340	1.382	27957	1.382	30823	1.382	78475
1.383	31367	1.383	27940	1.383	30813	1.383	78480
1.385	31374	1.385	27927	1.385	30813	1.385	78448
1.387	31375	1.387	27950	1.387	30832	1.387	78455
1.388	31353	1.388	27975	1.388	30857	1.388	78453
1.39	31348	1.39	27966	1.39	30850	1.39	78487
1.392	31334	1.392	27953	1.392	30846	1.392	78486
1.393	31323	1.393	27952	1.393	30832	1.393	78462
1.395	31314	1.395	27968	1.395	30818	1.395	78432
1.397	31326	1.397	27970	1.397	30800	1.397	78433
1.398	31331	1.398	27966	1.398	30799	1.398	78476
1.4	31336	1.4	27987	1.4	30819	1.4	78532
1.402	31349	1.402	27979	1.402	30810	1.402	78553
1.403	31346	1.403	27974	1.403	30800	1.403	78549
1.405	31343	1.405	27959	1.405	30789	1.405	78528
1.407	31332	1.407	27965	1.407	30782	1.407	78476
1.408	31356	1.408	27971	1.408	30782	1.408	78443
1.41	31371	1.41	27974	1.41	30789	1.41	78432
1.412	31358	1.412	27972	1.412	30803	1.412	78488
1.413	31325	1.413	27971	1.413	30806	1.413	78525
1.415	31304	1.415	28006	1.415	30810	1.415	78551
1.417	31315	1.417	28030	1.417	30828	1.417	78525
1.418	31351	1.418	28031	1.418	30813	1.418	78520
1.42	31370	1.42	27994	1.42	30778	1.42	78523
1.422	31367	1.422	27965	1.422	30753	1.422	78528
1.423	31324	1.423	27936	1.423	30764	1.423	78525
1.425	31288	1.425	27927	1.425	30754	1.425	78494
1.427	31273	1.427	27944	1.427	30734	1.427	78477
1.428	31304	1.428	27973	1.428	30697	1.428	78457
1.43	31339	1.43	27976	1.43	30703	1.43	78474
1.432	31375	1.432	27961	1.432	30713	1.432	78497
1.433	31372	1.433	27954	1.433	30743	1.433	78503
1.435	31342	1.435	27973	1.435	30769	1.435	78474
1.437	31315	1.437	27996	1.437	30778	1.437	78460
1.438	31299	1.438	28019	1.438	30768	1.438	78471
1.44	31300	1.44	28014	1.44	30773	1.44	78498
1.442	31319	1.442	28014	1.442	30778	1.442	78507
1.443	31317	1.443	27994	1.443	30776	1.443	78490
1.445	31321	1.445	27977	1.445	30754	1.445	78496
1.447	31308	1.447	27943	1.447	30732	1.447	78481
1.448	31323	1.448	27945	1.448	30715	1.448	78493
1.45	31327	1.45	27955	1.45	30705	1.45	78494
1.452	31317	1.452	27980	1.452	30724	1.452	78530
1.453	31331	1.453	27985	1.453	30749	1.453	78551
1.455	31336	1.455	27988	1.455	30756	1.455	78544
1.457	31335	1.457	27994	1.457	30770	1.457	78517
1.458	31303	1.458	27992	1.458	30753	1.458	78485
1.46	31283	1.46	27994	1.46	30711	1.46	78492
1.462	31272	1.462	27991	1.462	30658	1.462	78491
1.463	31257	1.463	27984	1.463	30629	1.463	78504
1.465	31263	1.465	27967	1.465	30653	1.465	78493
1.467	31262	1.467	27962	1.467	30677	1.467	78467
1.468	31262	1.468	27967	1.468	30699	1.468	78452
1.47	31258	1.47	27983	1.47	30678	1.47	78456
1.472	31279	1.472	27989	1.472	30635	1.472	78521
1.473	31293	1.473	28003	1.473	30619	1.473	78559
1.475	31315	1.475	27980	1.475	30631	1.475	78562
1.477	31317	1.477	27951	1.477	30662	1.477	78537
1.478	31335	1.478	27928	1.478	30676	1.478	78544
1.48	31304	1.48	27949	1.48	30676	1.48	78586
1.482	31282	1.482	28002	1.482	30674	1.482	78601
1.483	31251	1.483	28021	1.483	30677	1.483	78589
1.485	31268	1.485	28025	1.485	30697	1.485	78552
1.487	31275	1.487	27986	1.487	30692	1.487	78509
1.488	31283	1.488	27974	1.488	30686	1.488	78468
1.49	31274	1.49	27976	1.49	30679	1.49	78479
1.492	31263	1.492	28000	1.492	30676	1.492	78505
1.493	31268	1.493	28006	1.493	30675	1.493	78505
1.495	31282	1.495	27989	1.495	30675	1.495	78496
1.497	31305	1.497	27980	1.497	30692	1.497	78514
1.498	31293	1.498	27997	1.498	30697	1.498	78570
1.5	31275	1.5	28013	1.5	30690	1.5	78576
1.502	31272	1.502	28012	1.502	30668	1.502	78554
1.503	31261	1.503	28004	1.503	30664	1.503	78524
1.505	31254	1.505	27999	1.505	30655	1.505	78507
1.507	31252	1.507	27978	1.507	30655	1.507	78490
1.508	31271	1.508	27957	1.508	30644	1.508	78493
1.51	31293	1.51	27946	1.51	30635	1.51	78487
1.512	31303	1.512	27945	1.512	30637	1.512	78509
1.513	31297	1.513	27946	1.513	30644	1.513	78505
1.515	31294	1.515	27956	1.515	30658	1.515	78502
1.517	31288	1.517	28000	1.517	30666	1.517	78508
1.518	31300	1.518	28032	1.518	30665	1.518	78514
1.52	31318	1.52	28027	1.52	30656	1.52	78521
1.522	31318	1.522	28000	1.522	30627	1.522	78486
1.523	31329	1.523	27986	1.523	30616	1.523	78493
1.525	31324	1.525	27984	1.525	30590	1.525	78520
1.527	31348	1.527	27977	1.527	30599	1.527	78554
1.528	31351	1.528	27973	1.528	30620	1.528	78539
1.53	31346	1.53	27980	1.53	30646	1.53	78502
1.532	31329	1.532	28016	1.532	30639	1.532	78519
1.533	31331	1.533	28021	1.533	30626	1.533	78551
1.535	31351	1.535	28021	1.535	30640	1.535	78568
1.537	31380	1.537	28002	1.537	30668	1.537	78514
1.538	31390	1.538	28005	1.538	30657	1.538	78472
1.54	31370	1.54	28011	1.54	30620	1.54	78472
1.542	31376	1.542	28011	1.542	30584	1.542	78485
1.543	31396	1.543	27996	1.543	30589	1.543	78523
1.545	31413	1.545	27995	1.545	30617	1.545	78524
1.547	31378	1.547	28004	1.547	30660	1.547	78536
1.548	31358	1.548	28002	1.548	30684	1.548	78510
1.55	31372	1.55	27993	1.55	30684	1.55	78516
1.552	31432	1.552	27978	1.552	30641	1.552	78528
1.553	31498	1.553	27991	1.553	30606	1.553	78537
1.555	31525	1.555	28003	1.555	30615	1.555	78515
1.557	31500	1.557	28016	1.557	30620	1.557	78495
1.558	31444	1.558	28005	1.558	30623	1.558	78508
1.56	31430	1.56	27994	1.56	30612	1.56	78516
1.562	31434	1.562	27976	1.562	30645	1.562	78518
1.563	31449	1.563	27985	1.563	30676	1.563	78498
1.565	31459	1.565	27986	1.565	30678	1.565	78497
1.567	31464	1.567	27984	1.567	30665	1.567	78528
1.568	31462	1.568	27977	1.568	30650	1.568	78567
1.57	31467	1.57	28011	1.57	30658	1.57	78621
1.572	31478	1.572	28043	1.572	30662	1.572	78599
1.573	31501	1.573	28045	1.573	30676	1.573	78563
1.575	31511	1.575	28008	1.575	30671	1.575	78520
1.577	31517	1.577	27993	1.577	30677	1.577	78512
1.578	31511	1.578	28016	1.578	30697	1.578	78504
1.58	31511	1.58	28036	1.58	30715	1.58	78492
1.582	31530	1.582	28054	1.582	30726	1.582	78536
1.583	31520	1.583	28029	1.583	30705	1.583	78584
1.585	31487	1.585	28011	1.585	30714	1.585	78588
1.587	31458	1.587	27981	1.587	30723	1.587	78543
1.588	31468	1.588	27967	1.588	30729	1.588	78522
1.59	31471	1.59	27970	1.59	30692	1.59	78559
1.592	31465	1.592	27980	1.592	30671	1.592	78565
1.593	31459	1.593	28007	1.593	30673	1.593	78559
1.595	31483	1.595	28005	1.595	30707	1.595	78556
1.597	31504	1.597	27991	1.597	30717	1.597	78607
1.598	31518	1.598	27976	1.598	30725	1.598	78584
1.6	31530	1.6	27972	1.6	30729	1.6	78545
1.602	31535	1.602	27981	1.602	30752	1.602	78473
1.603	31530	1.603	27984	1.603	30750	1.603	78477
1.605	31512	1.605	27973	1.605	30722	1.605	78479
1.607	31516	1.607	27976	1.607	30718	1.607	78500
1.608	31532	1.608	27969	1.608	30765	1.608	78509
1.61	31553	1.61	27993	1.61	30795	1.61	78511
1.612	31540	1.612	27997	1.612	30777	1.612	78514
1.613	31529	1.613	28006	1.613	30724	1.613	78552
1.615	31522	1.615	27998	1.615	30732	1.615	78612
1.617	31524	1.617	28007	1.617	30761	1.617	78637
1.618	31516	1.618	28028	1.618	30761	1.618	78635
1.62	31506	1.62	28040	1.62	30736	1.62	78618
1.622	31516	1.622	28018	1.622	30739	1.622	78611
1.623	31513	1.623	28005	1.623	30756	1.623	78608
1.625	31531	1.625	28001	1.625	30745	1.625	78594
1.627	31558	1.627	28019	1.627	30726	1.627	78581
1.628	31588	1.628	28021	1.628	30735	1.628	78599
1.63	31600	1.63	28014	1.63	30755	1.63	78616
1.632	31583	1.632	27972	1.632	30752	1.632	78642
1.633	31579	1.633	27956	1.633	30750	1.633	78637
1.635	31572	1.635	27969	1.635	30755	1.635	78622
1.637	31571	1.637	28039	1.637	30741	1.637	78606
1.638	31564	1.638	28090	1.638	30725	1.638	78594
1.64	31563	1.64	28113	1.64	30723	1.64	78571
1.642	31580	1.642	28087	1.642	30739	1.642	78553
1.643	31602	1.643	28050	1.643	30761	1.643	78547
1.645	31605	1.645	28036	1.645	30768	1.645	78581
1.647	31595	1.647	28058	1.647	30777	1.647	78601
1.648	31602	1.648	28082	1.648	30759	1.648	78606
1.65	31632	1.65	28078	1.65	30741	1.65	78571
1.652	31658	1.652	28043	1.652	30736	1.652	78563
1.653	31647	1.653	28030	1.653	30751	1.653	78541
1.655	31625	1.655	28044	1.655	30782	1.655	78533
1.657	31604	1.657	28058	1.657	30800	1.657	78528
1.658	31608	1.658	28032	1.658	30770	1.658	78519
1.66	31610	1.66	28013	1.66	30736	1.66	78527
1.662	31623	1.662	27988	1.662	30726	1.662	78531
1.663	31628	1.663	27970	1.663	30752	1.663	78543
1.665	31625	1.665	27923	1.665	30773	1.665	78585
1.667	31602	1.667	27937	1.667	30779	1.667	78627
1.668	31587	1.668	27985	1.668	30780	1.668	78644
1.67	31599	1.67	28038	1.67	30774	1.67	78572
1.672	31628	1.672	28036	1.672	30766	1.672	78531
1.673	31635	1.673	28014	1.673	30786	1.673	78543
1.675	31625	1.675	28002	1.675	30795	1.675	78613
1.677	31604	1.677	28011	1.677	30791	1.677	78650
1.678	31617	1.678	28034	1.678	30761	1.678	78621
1.68	31645	1.68	28047	1.68	30758	1.68	78616
1.682	31663	1.682	28032	1.682	30775	1.682	78613
1.683	31654	1.683	28000	1.683	30811	1.683	78621
1.685	31626	1.685	27985	1.685	30847	1.685	78603
1.687	31654	1.687	27994	1.687	30869	1.687	78604
1.688	31686	1.688	28030	1.688	30863	1.688	78633
1.69	31714	1.69	28050	1.69	30839	1.69	78692
1.692	31700	1.692	28065	1.692	30828	1.692	78706
1.693	31698	1.693	28036	1.693	30825	1.693	78689
1.695	31699	1.695	28008	1.695	30840	1.695	78639
1.697	31692	1.697	28007	1.697	30839	1.697	78592
1.698	31690	1.698	28016	1.698	30847	1.698	78579
1.7	31680	1.7	28039	1.7	30838	1.7	78582
1.702	31682	1.702	28023	1.702	30825	1.702	78580
1.703	31694	1.703	28002	1.703	30835	1.703	78557
1.705	31709	1.705	27987	1.705	30846	1.705	78548
1.707	31689	1.707	27987	1.707	30866	1.707	78577
1.708	31681	1.708	27997	1.708	30862	1.708	78616
1.71	31679	1.71	27989	1.71	30863	1.71	78644
1.712	31698	1.712	27997	1.712	30855	1.712	78635
1.713	31686	1.713	28020	1.713	30831	1.713	78615
1.715	31663	1.715	28018	1.715	30823	1.715	78570
1.717	31670	1.717	27994	1.717	30853	1.717	78544
1.718	31688	1.718	27969	1.718	30885	1.718	78556
1.72	31671	1.72	27989	1.72	30892	1.72	78590
1.722	31649	1.722	28014	1.722	30887	1.722	78608
1.723	31637	1.723	28019	1.723	30902	1.723	78637
1.725	31684	1.725	28002	1.725	30898	1.725	78667
1.727	31699	1.727	28002	1.727	30899	1.727	78697
1.728	31703	1.728	28018	1.728	30880	1.728	78680
1.73	31680	1.73	28028	1.73	30883	1.73	78655
1.732	31683	1.732	28041	1.732	30878	1.732	78640
1.733	31696	1.733	28027	1.733	30879	1.733	78664
1.735	31712	1.735	28034	1.735	30877	1.735	78651
1.737	31709	1.737	28026	1.737	30863	1.737	78640
1.738	31688	1.738	28009	1.738	30871	1.738	78616
1.74	31675	1.74	27995	1.74	30894	1.74	78601
1.742	31679	1.742	27986	1.742	30900	1.742	78589
1.743	31702	1.743	28013	1.743	30920	1.743	78599
1.745	31718	1.745	28027	1.745	30937	1.745	78619
1.747	31708	1.747	28024	1.747	30974	1.747	78644
1.748	31685	1.748	28017	1.748	30978	1.748	78640
1.75	31668	1.75	28010	1.75	30959	1.75	78626
1.752	31671	1.752	28007	1.752	30928	1.752	78600
1.753	31674	1.753	27994	1.753	30916	1.753	78615
1.755	31678	1.755	28002	1.755	30934	1.755	78645
1.757	31669	1.757	28014	1.757	30972	1.757	78666
1.758	31683	1.758	28044	1.758	30996	1.758	78649
1.76	31693	1.76	28052	1.76	31012	1.76	78619
1.762	31708	1.762	28061	1.762	30989	1.762	78610
1.763	31673	1.763	28070	1.763	30964	1.763	78630
1.765	31644	1.765	28080	1.765	30939	1.765	78649
1.767	31624	1.767	28079	1.767	30954	1.767	78638
1.768	31624	1.768	28053	1.768	30994	1.768	78634
1.77	31633	1.77	28024	1.77	31023	1.77	78648
1.772	31632	1.772	28001	1.772	31044	1.772	78687
1.773	31640	1.773	27999	1.773	31031	1.773	78657
1.775	31632	1.775	27987	1.775	31027	1.775	78630
1.777	31622	1.777	27985	1.777	30995	1.777	78604
1.778	31609	1.778	27965	1.778	30990	1.778	78639
1.78	31598	1.78	28007	1.78	30989	1.78	78662
1.782	31592	1.782	28048	1.782	31009	1.782	78685
1.783	31607	1.783	28087	1.783	31013	1.783	78688
1.785	31625	1.785	28052	1.785	31007	1.785	78662
1.787	31629	1.787	28012	1.787	31014	1.787	78617
1.788	31602	1.788	28004	1.788	31030	1.788	78594
1.79	31585	1.79	28030	1.79	31033	1.79	78604
1.792	31573	1.792	28039	1.792	31014	1.792	78624
1.793	31559	1.793	28015	1.793	31005	1.793	78624
1.795	31531	1.795	27996	1.795	31005	1.795	78622
1.797	31523	1.797	27987	1.797	31013	1.797	78624
1.798	31541	1.798	27989	1.798	31001	1.798	78617
1.8	31545	1.8	27986	1.8	30993	1.8	78637
1.802	31551	1.802	28001	1.802	30984	1.802	78665
1.803	31550	1.803	28019	1.803	30968	1.803	78670
1.805	31568	1.805	28024	1.805	30965	1.805	78640
1.807	31576	1.807	28035	1.807	30962	1.807	78612
1.808	31563	1.808	28034	1.808	30962	1.808	78619
1.81	31538	1.81	28049	1.81	30964	1.81	78625
1.812	31537	1.812	28051	1.812	30970	1.812	78640
1.813	31536	1.813	28061	1.813	30985	1.813	78655
1.815	31545	1.815	28070	1.815	30982	1.815	78653
1.817	31533	1.817	28065	1.817	30980	1.817	78631
1.818	31524	1.818	28055	1.818	30961	1.818	78617
1.82	31512	1.82	28028	1.82	30951	1.82	78651
1.822	31502	1.822	28006	1.822	30940	1.822	78677
1.823	31499	1.823	27988	1.823	30930	1.823	78695
1.825	31478	1.825	27991	1.825	30929	1.825	78687
1.827	31486	1.827	28025	1.827	30943	1.827	78634
1.828	31500	1.828	28059	1.828	30951	1.828	78593
1.83	31532	1.83	28095	1.83	30949	1.83	78567
1.832	31531	1.832	28124	1.832	30969	1.832	78623
1.833	31513	1.833	28119	1.833	30994	1.833	78652
1.835	31496	1.835	28115	1.835	30984	1.835	78685
1.837	31490	1.837	28084	1.837	30948	1.837	78686
1.838	31499	1.838	28093	1.838	30931	1.838	78663
1.84	31494	1.84	28085	1.84	30948	1.84	78650
1.842	31470	1.842	28093	1.842	30959	1.842	78654
1.843	31460	1.843	28090	1.843	30951	1.843	78657
1.845	31482	1.845	28082	1.845	30940	1.845	78643
1.847	31503	1.847	28061	1.847	30949	1.847	78644
1.848	31511	1.848	28039	1.848	30955	1.848	78685
1.85	31493	1.85	28026	1.85	30960	1.85	78722
1.852	31490	1.852	28023	1.852	30928	1.852	78723
1.853	31470	1.853	28019	1.853	30905	1.853	78680
1.855	31454	1.855	28007	1.855	30910	1.855	78649
1.857	31441	1.857	28007	1.857	30940	1.857	78650
1.858	31456	1.858	28014	1.858	30924	1.858	78672
1.86	31455	1.86	28023	1.86	30880	1.86	78707
1.862	31458	1.862	28014	1.862	30858	1.862	78706
1.863	31450	1.863	28033	1.863	30883	1.863	78723
1.865	31457	1.865	28050	1.865	30898	1.865	78727
1.867	31463	1.867	28058	1.867	30879	1.867	78731
1.868	31453	1.868	28029	1.868	30882	1.868	78703
1.87	31453	1.87	28031	1.87	30888	1.87	78668
1.872	31438	1.872	28044	1.872	30898	1.872	78637
1.873	31449	1.873	28069	1.873	30898	1.873	78669
1.875	31460	1.875	28081	1.875	30886	1.875	78685
1.877	31454	1.877	28101	1.877	30857	1.877	78686
1.878	31448	1.878	28109	1.878	30827	1.878	78667
1.88	31425	1.88	28101	1.88	30833	1.88	78658
1.882	31426	1.882	28069	1.882	30863	1.882	78703
1.883	31438	1.883	28067	1.883	30898	1.883	78726
1.885	31472	1.885	28061	1.885	30917	1.885	78764
1.887	31494	1.887	28082	1.887	30926	1.887	78782
1.888	31478	1.888	28111	1.888	30909	1.888	78781
1.89	31474	1.89	28148	1.89	30883	1.89	78738
1.892	31471	1.892	28143	1.892	30865	1.892	78700
1.893	31441	1.893	28116	1.893	30878	1.893	78666
1.895	31394	1.895	28107	1.895	30900	1.895	78653
1.897	31383	1.897	28110	1.897	30902	1.897	78643
1.898	31452	1.898	28109	1.898	30881	1.898	78679
1.9	31517	1.9	28077	1.9	30842	1.9	78735
1.902	31545	1.902	28055	1.902	30810	1.902	78747
1.903	31585	1.903	28062	1.903	30815	1.903	78735
1.905	31569	1.905	28083	1.905	30830	1.905	78714
1.907	31526	1.907	28115	1.907	30845	1.907	78705
1.908	31441	1.908	28110	1.908	30834	1.908	78677
1.91	31424	1.91	28095	1.91	30849	1.91	78675
1.912	31445	1.912	28073	1.912	30880	1.912	78701
1.913	31466	1.913	28049	1.913	30917	1.913	78748
1.915	31471	1.915	28040	1.915	30921	1.915	78749
1.917	31456	1.917	28042	1.917	30937	1.917	78728
1.918	31426	1.918	28081	1.918	30925	1.918	78719
1.92	31416	1.92	28088	1.92	30904	1.92	78741
1.922	31426	1.922	28078	1.922	30886	1.922	78714
1.923	31422	1.923	28035	1.923	30870	1.923	78692
1.925	31423	1.925	28024	1.925	30867	1.925	78690
1.927	31420	1.927	28024	1.927	30844	1.927	78746
1.928	31422	1.928	28029	1.928	30842	1.928	78767
1.93	31406	1.93	28028	1.93	30859	1.93	78762
1.932	31396	1.932	28018	1.932	30858	1.932	78738
1.933	31415	1.933	27990	1.933	30839	1.933	78741
1.935	31440	1.935	27981	1.935	30827	1.935	78771
1.937	31452	1.937	27987	1.937	30821	1.937	78813
1.938	31458	1.938	28015	1.938	30830	1.938	78821
1.94	31468	1.94	28033	1.94	30824	1.94	78788
1.942	31466	1.942	28056	1.942	30817	1.942	78762
1.943	31444	1.943	28079	1.943	30793	1.943	78752
1.945	31403	1.945	28094	1.945	30776	1.945	78757
1.947	31400	1.947	28065	1.947	30757	1.947	78784
1.948	31417	1.948	28036	1.948	30766	1.948	78812
1.95	31451	1.95	28018	1.95	30776	1.95	78820
1.952	31466	1.952	28037	1.952	30812	1.952	78803
1.953	31471	1.953	28035	1.953	30838	1.953	78828
1.955	31464	1.955	28034	1.955	30848	1.955	78840
1.957	31467	1.957	28046	1.957	30842	1.957	78850
1.958	31468	1.958	28066	1.958	30814	1.958	78833
1.96	31473	1.96	28061	1.96	30807	1.96	78854
1.962	31454	1.962	28050	1.962	30802	1.962	78852
1.963	31426	1.963	28045	1.963	30801	1.963	78843
1.965	31401	1.965	28062	1.965	30792	1.965	78784
1.967	31412	1.967	28075	1.967	30797	1.967	78759
1.968	31418	1.968	28065	1.968	30811	1.968	78757
1.97	31431	1.97	28030	1.97	30801	1.97	78784
1.972	31423	1.972	28003	1.972	30751	1.972	78787
1.973	31450	1.973	28011	1.973	30725	1.973	78790
1.975	31432	1.975	28034	1.975	30743	1.975	78781
1.977	31419	1.977	28059	1.977	30776	1.977	78768
1.978	31390	1.978	28062	1.978	30795	1.978	78747
1.98	31407	1.98	28056	1.98	30773	1.98	78755
1.982	31437	1.982	28047	1.982	30740	1.982	78761
1.983	31466	1.983	28027	1.983	30720	1.983	78784
1.985	31469	1.985	28028	1.985	30689	1.985	78808
1.987	31455	1.987	28039	1.987	30672	1.987	78826
1.988	31450	1.988	28041	1.988	30647	1.988	78806
1.99	31457	1.99	28058	1.99	30660	1.99	78795
1.992	31451	1.992	28049	1.992	30702	1.992	78778
1.993	31432	1.993	28059	1.993	30717	1.993	78776
1.995	31429	1.995	28046	1.995	30702	1.995	78760
1.997	31454	1.997	28042	1.997	30667	1.997	78766
1.998	31468	1.998	28053	1.998	30634	1.998	78760
2	31472	2	28057	2	30646	2	78753
2.002	31479	2.002	28044	2.002	30655	2.002	78779
2.003	31470	2.003	28030	2.003	30682	2.003	78825
2.005	31436	2.005	28035	2.005	30672	2.005	78832
2.007	31417	2.007	28040	2.007	30667	2.007	78823
2.008	31453	2.008	28038	2.008	30673	2.008	78823
2.01	31497	2.01	28041	2.01	30648	2.01	78837
2.012	31495	2.012	28087	2.012	30634	2.012	78837
2.013	31453	2.013	28185	2.013	30609	2.013	78817
2.015	31418	2.015	28305	2.015	30634	2.015	78804
2.017	31403	2.017	28405	2.017	30646	2.017	78796
2.018	31417	2.018	28439	2.018	30641	2.018	78786
2.02	31431	2.02	28395	2.02	30637	2.02	78787
2.022	31445	2.022	28360	2.022	30639	2.022	78795
2.023	31476	2.023	28342	2.023	30653	2.023	78819
2.025	31501	2.025	28346	2.025	30646	2.025	78843
2.027	31501	2.027	28308	2.027	30638	2.027	78844
2.028	31467	2.028	28287	2.028	30641	2.028	78823
2.03	31453	2.03	28292	2.03	30642	2.03	78794
2.032	31452	2.032	28309	2.032	30632	2.032	78801
2.033	31454	2.033	28308	2.033	30643	2.033	78803
2.035	31431	2.035	28309	2.035	30659	2.035	78813
2.037	31418	2.037	28330	2.037	30665	2.037	78818
2.038	31415	2.038	28366	2.038	30635	2.038	78821
2.04	31440	2.04	28387	2.04	30624	2.04	78830
2.042	31460	2.042	28386	2.042	30635	2.042	78824
2.043	31483	2.043	28359	2.043	30670	2.043	78818
2.045	31484	2.045	28316	2.045	30674	2.045	78794
2.047	31498	2.047	28300	2.047	30668	2.047	78784
2.048	31513	2.048	28277	2.048	30627	2.048	78779
2.05	31522	2.05	28284	2.05	30627	2.05	78780
2.052	31516	2.052	28278	2.052	30628	2.052	78761
2.053	31499	2.053	28286	2.053	30623	2.053	78758
2.055	31493	2.055	28276	2.055	30612	2.055	78791
2.057	31477	2.057	28286	2.057	30593	2.057	78839
2.058	31468	2.058	28300	2.058	30623	2.058	78843
2.06	31468	2.06	28328	2.06	30626	2.06	78818
2.062	31468	2.062	28346	2.062	30626	2.062	78820
2.063	31432	2.063	28365	2.063	30583	2.063	78866
2.065	31397	2.065	28359	2.065	30573	2.065	78881
2.067	31412	2.067	28342	2.067	30589	2.067	78833
2.068	31439	2.068	28326	2.068	30615	2.068	78800
2.07	31443	2.07	28327	2.07	30635	2.07	78787
2.072	31442	2.072	28336	2.072	30648	2.072	78796
2.073	31454	2.073	28336	2.073	30669	2.073	78822
2.075	31506	2.075	28346	2.075	30653	2.075	78869
2.077	31493	2.077	28348	2.077	30644	2.077	78901
2.078	31472	2.078	28354	2.078	30646	2.078	78886
2.08	31454	2.08	28376	2.08	30656	2.08	78874
2.082	31455	2.082	28394	2.082	30652	2.082	78855
2.083	31475	2.083	28412	2.083	30632	2.083	78832
2.085	31464	2.085	28404	2.085	30628	2.085	78828
2.087	31444	2.087	28401	2.087	30636	2.087	78846
2.088	31431	2.088	28414	2.088	30660	2.088	78845
2.09	31435	2.09	28417	2.09	30707	2.09	78815
2.092	31448	2.092	28406	2.092	30740	2.092	78823
2.093	31451	2.093	28410	2.093	30744	2.093	78843
2.095	31438	2.095	28436	2.095	30726	2.095	78853
2.097	31452	2.097	28454	2.097	30701	2.097	78857
2.098	31460	2.098	28448	2.098	30666	2.098	78879
2.1	31476	2.1	28441	2.1	30634	2.1	78896
2.102	31479	2.102	28443	2.102	30638	2.102	78902
2.103	31469	2.103	28435	2.103	30652	2.103	78914
2.105	31464	2.105	28388	2.105	30680	2.105	78914
2.107	31493	2.107	28362	2.107	30682	2.107	78901
2.108	31538	2.108	28368	2.108	30708	2.108	78895
2.11	31570	2.11	28417	2.11	30734	2.11	78919
2.112	31526	2.112	28460	2.112	30748	2.112	78945
2.113	31489	2.113	28460	2.113	30728	2.113	78938
2.115	31450	2.115	28422	2.115	30708	2.115	78911
2.117	31456	2.117	28404	2.117	30698	2.117	78887
2.118	31478	2.118	28388	2.118	30705	2.118	78870
2.12	31504	2.12	28413	2.12	30703	2.12	78881
2.122	31524	2.122	28425	2.122	30681	2.122	78897
2.123	31512	2.123	28449	2.123	30675	2.123	78932
2.125	31491	2.125	28456	2.125	30673	2.125	78940
2.127	31495	2.127	28472	2.127	30687	2.127	78909
2.128	31503	2.128	28503	2.128	30705	2.128	78893
2.13	31521	2.13	28516	2.13	30727	2.13	78881
2.132	31496	2.132	28505	2.132	30735	2.132	78894
2.133	31486	2.133	28477	2.133	30729	2.133	78861
2.135	31496	2.135	28466	2.135	30723	2.135	78873
2.137	31536	2.137	28468	2.137	30718	2.137	78889
2.138	31568	2.138	28463	2.138	30699	2.138	78945
2.14	31568	2.14	28477	2.14	30671	2.14	78925
2.142	31570	2.142	28487	2.142	30666	2.142	78925
2.143	31607	2.143	28505	2.143	30675	2.143	78916
2.145	31640	2.145	28509	2.145	30689	2.145	78900
2.147	31625	2.147	28498	2.147	30725	2.147	78894
2.148	31551	2.148	28495	2.148	30747	2.148	78877
2.15	31515	2.15	28478	2.15	30752	2.15	78899
2.152	31507	2.152	28466	2.152	30712	2.152	78921
2.153	31534	2.153	28463	2.153	30701	2.153	78923
2.155	31540	2.155	28497	2.155	30695	2.155	78914
2.157	31556	2.157	28515	2.157	30693	2.157	78881
2.158	31563	2.158	28513	2.158	30686	2.158	78863
2.16	31581	2.16	28485	2.16	30692	2.16	78897
2.162	31586	2.162	28483	2.162	30710	2.162	78916
2.163	31587	2.163	28491	2.163	30721	2.163	78928
2.165	31575	2.165	28496	2.165	30712	2.165	78896
2.167	31582	2.167	28515	2.167	30722	2.167	78884
2.168	31589	2.168	28537	2.168	30720	2.168	78884
2.17	31617	2.17	28545	2.17	30721	2.17	78895
2.172	31625	2.172	28552	2.172	30701	2.172	78884
2.173	31602	2.173	28565	2.173	30705	2.173	78895
2.175	31574	2.175	28569	2.175	30711	2.175	78907
2.177	31561	2.177	28565	2.177	30725	2.177	78913
2.178	31587	2.178	28546	2.178	30706	2.178	78927
2.18	31597	2.18	28550	2.18	30709	2.18	78952
2.182	31598	2.182	28566	2.182	30716	2.182	79000
2.183	31583	2.183	28587	2.183	30748	2.183	79003
2.185	31601	2.185	28588	2.185	30751	2.185	78966
2.187	31623	2.187	28588	2.187	30726	2.187	78914
2.188	31660	2.188	28592	2.188	30694	2.188	78873
2.19	31669	2.19	28610	2.19	30703	2.19	78894
2.192	31664	2.192	28597	2.192	30727	2.192	78927
2.193	31647	2.193	28578	2.193	30745	2.193	78972
2.195	31630	2.195	28558	2.195	30721	2.195	78997
2.197	31635	2.197	28555	2.197	30711	2.197	79025
2.198	31656	2.198	28558	2.198	30706	2.198	79014
2.2	31697	2.2	28571	2.2	30729	2.2	78996
2.202	31725	2.202	28575	2.202	30729	2.202	78964
2.203	31724	2.203	28585	2.203	30726	2.203	78958
2.205	31687	2.205	28586	2.205	30707	2.205	78957
2.207	31683	2.207	28578	2.207	30712	2.207	78973
2.208	31696	2.208	28592	2.208	30742	2.208	78990
2.21	31733	2.21	28589	2.21	30752	2.21	78992
2.212	31736	2.212	28595	2.212	30762	2.212	78978
2.213	31749	2.213	28570	2.213	30749	2.213	78975
2.215	31762	2.215	28570	2.215	30748	2.215	78995
2.217	31758	2.217	28576	2.217	30734	2.217	79023
2.218	31724	2.218	28605	2.218	30703	2.218	79002
2.22	31690	2.22	28613	2.22	30683	2.22	78952
2.222	31687	2.222	28612	2.222	30670	2.222	78896
2.223	31723	2.223	28585	2.223	30679	2.223	78912
2.225	31749	2.225	28574	2.225	30690	2.225	78951
2.227	31748	2.227	28547	2.227	30710	2.227	78963
2.228	31742	2.228	28514	2.228	30721	2.228	78977
2.23	31730	2.23	28525	2.23	30727	2.23	78974
2.232	31740	2.232	28542	2.232	30709	2.232	78999
2.233	31748	2.233	28547	2.233	30705	2.233	78989
2.235	31764	2.235	28511	2.235	30695	2.235	78984
2.237	31784	2.237	28523	2.237	30679	2.237	78973
2.238	31782	2.238	28562	2.238	30679	2.238	78957
2.24	31762	2.24	28588	2.24	30677	2.24	78975
2.242	31745	2.242	28588	2.242	30695	2.242	78991
2.243	31728	2.243	28575	2.243	30704	2.243	78988
2.245	31733	2.245	28575	2.245	30723	2.245	78958
2.247	31733	2.247	28583	2.247	30737	2.247	78958
2.248	31741	2.248	28593	2.248	30747	2.248	78994
2.25	31738	2.25	28583	2.25	30760	2.25	79001
2.252	31723	2.252	28568	2.252	30782	2.252	78999
2.253	31715	2.253	28554	2.253	30774	2.253	79000
2.255	31735	2.255	28550	2.255	30752	2.255	79013
2.257	31744	2.257	28569	2.257	30725	2.257	79020
2.258	31744	2.258	28588	2.258	30707	2.258	79020
2.26	31717	2.26	28603	2.26	30710	2.26	79044
2.262	31693	2.262	28569	2.262	30704	2.262	79052
2.263	31684	2.263	28546	2.263	30719	2.263	79057
2.265	31705	2.265	28535	2.265	30742	2.265	79026
2.267	31731	2.267	28542	2.267	30779	2.267	79008
2.268	31736	2.268	28548	2.268	30794	2.268	78999
2.27	31713	2.27	28540	2.27	30793	2.27	79103
2.272	31680	2.272	28532	2.272	30795	2.272	79199
2.273	31685	2.273	28536	2.273	30804	2.273	79191
2.275	31706	2.275	28552	2.275	30799	2.275	79056
2.277	31733	2.277	28563	2.277	30786	2.277	78975
2.278	31712	2.278	28557	2.278	30741	2.278	78983
2.28	31697	2.28	28539	2.28	30703	2.28	79003
2.282	31693	2.282	28537	2.282	30678	2.282	78998
2.283	31692	2.283	28527	2.283	30681	2.283	79013
2.285	31655	2.285	28532	2.285	30700	2.285	79045
2.287	31614	2.287	28528	2.287	30716	2.287	79081
2.288	31601	2.288	28539	2.288	30743	2.288	79102
2.29	31619	2.29	28544	2.29	30754	2.29	79127
2.292	31654	2.292	28547	2.292	30754	2.292	79102
2.293	31691	2.293	28548	2.293	30742	2.293	79074
2.295	31711	2.295	28560	2.295	30703	2.295	79044
2.297	31715	2.297	28586	2.297	30668	2.297	79060
2.298	31694	2.298	28594	2.298	30645	2.298	79042
2.3	31677	2.3	28600	2.3	30678	2.3	79035
2.302	31680	2.302	28582	2.302	30725	2.302	79021
2.303	31682	2.303	28574	2.303	30758	2.303	79053
2.305	31667	2.305	28577	2.305	30772	2.305	79087
2.307	31656	2.307	28580	2.307	30762	2.307	79100
2.308	31659	2.308	28576	2.308	30764	2.308	79119
2.31	31681	2.31	28558	2.31	30765	2.31	79083
2.312	31678	2.312	28558	2.312	30755	2.312	79061
2.313	31654	2.313	28567	2.313	30728	2.313	79047
2.315	31652	2.315	28562	2.315	30703	2.315	79060
2.317	31648	2.317	28552	2.317	30703	2.317	79057
2.318	31674	2.318	28541	2.318	30719	2.318	79042
2.32	31658	2.32	28528	2.32	30718	2.32	79051
2.322	31619	2.322	28515	2.322	30701	2.322	79078
2.323	31603	2.323	28517	2.323	30694	2.323	79126
2.325	31615	2.325	28523	2.325	30710	2.325	79144
2.327	31650	2.327	28529	2.327	30717	2.327	79158
2.328	31654	2.328	28529	2.328	30710	2.328	79135
2.33	31643	2.33	28532	2.33	30701	2.33	79123
2.332	31630	2.332	28531	2.332	30724	2.332	79106
2.333	31620	2.333	28525	2.333	30744	2.333	79095
2.335	31631	2.335	28525	2.335	30738	2.335	79117
2.337	31621	2.337	28517	2.337	30735	2.337	79153
2.338	31578	2.338	28512	2.338	30734	2.338	79158
2.34	31528	2.34	28510	2.34	30757	2.34	79150
2.342	31499	2.342	28532	2.342	30756	2.342	79139
2.343	31521	2.343	28548	2.343	30769	2.343	79163
2.345	31548	2.345	28558	2.345	30753	2.345	79151
2.347	31569	2.347	28574	2.347	30745	2.347	79118
2.348	31571	2.348	28576	2.348	30732	2.348	79101
2.35	31560	2.35	28568	2.35	30725	2.35	79108
2.352	31595	2.352	28539	2.352	30720	2.352	79117
2.353	31635	2.353	28545	2.353	30721	2.353	79134
2.355	31650	2.355	28575	2.355	30736	2.355	79125
2.357	31633	2.357	28590	2.357	30760	2.357	79140
2.358	31602	2.358	28577	2.358	30757	2.358	79152
2.36	31610	2.36	28559	2.36	30725	2.36	79155
2.362	31619	2.362	28565	2.362	30682	2.362	79162
2.363	31619	2.363	28578	2.363	30654	2.363	79151
2.365	31616	2.365	28583	2.365	30668	2.365	79183
2.367	31612	2.367	28595	2.367	30680	2.367	79193
2.368	31609	2.368	28602	2.368	30697	2.368	79198
2.37	31571	2.37	28601	2.37	30697	2.37	79207
2.372	31522	2.372	28586	2.372	30698	2.372	79178
2.373	31501	2.373	28583	2.373	30686	2.373	79155
2.375	31507	2.375	28589	2.375	30683	2.375	79127
2.377	31500	2.377	28575	2.377	30671	2.377	79134
2.378	31482	2.378	28574	2.378	30663	2.378	79124
2.38	31470	2.38	28571	2.38	30649	2.38	79124
2.382	31505	2.382	28573	2.382	30628	2.382	79137
2.383	31529	2.383	28565	2.383	30623	2.383	79158
2.385	31544	2.385	28547	2.385	30632	2.385	79163
2.387	31546	2.387	28563	2.387	30655	2.387	79143
2.388	31552	2.388	28558	2.388	30649	2.388	79128
2.39	31558	2.39	28554	2.39	30649	2.39	79125
2.392	31562	2.392	28520	2.392	30663	2.392	79149
2.393	31551	2.393	28514	2.393	30726	2.393	79181
2.395	31537	2.395	28531	2.395	30742	2.395	79201
2.397	31504	2.397	28546	2.397	30739	2.397	79196
2.398	31508	2.398	28557	2.398	30715	2.398	79160
2.4	31502	2.4	28558	2.4	30713	2.4	79147
2.402	31516	2.402	28570	2.402	30725	2.402	79165
2.403	31510	2.403	28571	2.403	30736	2.403	79215
2.405	31488	2.405	28567	2.405	30729	2.405	79224
2.407	31472	2.407	28568	2.407	30710	2.407	79209
2.408	31481	2.408	28576	2.408	30679	2.408	79195
2.41	31503	2.41	28620	2.41	30682	2.41	79199
2.412	31504	2.412	28610	2.412	30686	2.412	79196
2.413	31474	2.413	28593	2.413	30692	2.413	79201
2.415	31453	2.415	28541	2.415	30669	2.415	79196
2.417	31425	2.417	28554	2.417	30646	2.417	79212
2.418	31432	2.418	28569	2.418	30648	2.418	79200
2.42	31438	2.42	28597	2.42	30668	2.42	79229
2.422	31450	2.422	28600	2.422	30705	2.422	79256
2.423	31449	2.423	28594	2.423	30701	2.423	79243
2.425	31468	2.425	28583	2.425	30685	2.425	79214
2.427	31489	2.427	28572	2.427	30646	2.427	79182
2.428	31484	2.428	28583	2.428	30626	2.428	79196
2.43	31473	2.43	28594	2.43	30626	2.43	79201
2.432	31446	2.432	28616	2.432	30634	2.432	79211
2.433	31425	2.433	28642	2.433	30641	2.433	79219
2.435	31398	2.435	28656	2.435	30649	2.435	79241
2.437	31390	2.437	28650	2.437	30655	2.437	79234
2.438	31407	2.438	28650	2.438	30645	2.438	79227
2.44	31410	2.44	28619	2.44	30632	2.44	79217
2.442	31399	2.442	28609	2.442	30640	2.442	79229
2.443	31384	2.443	28596	2.443	30666	2.443	79255
2.445	31392	2.445	28605	2.445	30665	2.445	79283
2.447	31421	2.447	28593	2.447	30647	2.447	79279
2.448	31419	2.448	28564	2.448	30638	2.448	79232
2.45	31376	2.45	28578	2.45	30671	2.45	79189
2.452	31334	2.452	28639	2.452	30705	2.452	79188
2.453	31335	2.453	28711	2.453	30719	2.453	79197
2.455	31387	2.455	28716	2.455	30705	2.455	79221
2.457	31412	2.457	28677	2.457	30695	2.457	79227
2.458	31434	2.458	28635	2.458	30678	2.458	79272
2.46	31414	2.46	28638	2.46	30669	2.46	79261
2.462	31395	2.462	28657	2.462	30662	2.462	79268
2.463	31360	2.463	28649	2.463	30660	2.463	79255
2.465	31358	2.465	28639	2.465	30649	2.465	79284
2.467	31362	2.467	28623	2.467	30641	2.467	79293
2.468	31326	2.468	28614	2.468	30633	2.468	79278
2.47	31312	2.47	28610	2.47	30638	2.47	79262
2.472	31320	2.472	28615	2.472	30639	2.472	79231
2.473	31366	2.473	28642	2.473	30670	2.473	79213
2.475	31382	2.475	28652	2.475	30693	2.475	79216
2.477	31374	2.477	28658	2.477	30706	2.477	79238
2.478	31366	2.478	28664	2.478	30671	2.478	79256
2.48	31358	2.48	28663	2.48	30630	2.48	79272
2.482	31363	2.482	28651	2.482	30600	2.482	79286
2.483	31371	2.483	28630	2.483	30623	2.483	79327
2.485	31350	2.485	28628	2.485	30643	2.485	79321
2.487	31329	2.487	28643	2.487	30658	2.487	79319
2.488	31339	2.488	28655	2.488	30656	2.488	79317
2.49	31366	2.49	28673	2.49	30655	2.49	79336
2.492	31375	2.492	28666	2.492	30645	2.492	79344
2.493	31352	2.493	28651	2.493	30650	2.493	79333
2.495	31360	2.495	28618	2.495	30673	2.495	79338
2.497	31389	2.497	28588	2.497	30698	2.497	79346
2.498	31415	2.498	28582	2.498	30707	2.498	79396
2.5	31403	2.5	28622	2.5	30704	2.5	79394
2.502	31383	2.502	28670	2.502	30721	2.502	79397
2.503	31368	2.503	28700	2.503	30736	2.503	79366
2.505	31391	2.505	28692	2.505	30762	2.505	79357
2.507	31416	2.507	28680	2.507	30753	2.507	79346
2.508	31428	2.508	28665	2.508	30747	2.508	79328
2.51	31430	2.51	28653	2.51	30746	2.51	79318
2.512	31411	2.512	28672	2.512	30755	2.512	79314
2.513	31403	2.513	28675	2.513	30750	2.513	79326
2.515	31406	2.515	28677	2.515	30758	2.515	79325
2.517	31437	2.517	28665	2.517	30780	2.517	79310
2.518	31460	2.518	28658	2.518	30787	2.518	79296
2.52	31454	2.52	28652	2.52	30764	2.52	79308
2.522	31444	2.522	28656	2.522	30755	2.522	79349
2.523	31442	2.523	28662	2.523	30766	2.523	79371
2.525	31421	2.525	28669	2.525	30781	2.525	79368
2.527	31410	2.527	28684	2.527	30760	2.527	79356
2.528	31389	2.528	28715	2.528	30752	2.528	79321
2.53	31391	2.53	28746	2.53	30741	2.53	79292
2.532	31412	2.532	28749	2.532	30748	2.532	79305
2.533	31444	2.533	28723	2.533	30747	2.533	79378
2.535	31480	2.535	28687	2.535	30776	2.535	79404
2.537	31489	2.537	28661	2.537	30799	2.537	79408
2.538	31482	2.538	28655	2.538	30814	2.538	79417
2.54	31485	2.54	28685	2.54	30816	2.54	79432
2.542	31459	2.542	28710	2.542	30829	2.542	79410
2.543	31433	2.543	28728	2.543	30833	2.543	79387
2.545	31396	2.545	28711	2.545	30823	2.545	79407
2.547	31393	2.547	28679	2.547	30798	2.547	79437
2.548	31413	2.548	28663	2.548	30782	2.548	79441
2.55	31458	2.55	28677	2.55	30776	2.55	79421
2.552	31474	2.552	28716	2.552	30795	2.552	79422
2.553	31479	2.553	28744	2.553	30804	2.553	79410
2.555	31453	2.555	28744	2.555	30822	2.555	79408
2.557	31476	2.557	28703	2.557	30829	2.557	79424
2.558	31483	2.558	28669	2.558	30831	2.558	79434
2.56	31509	2.56	28667	2.56	30838	2.56	79465
2.562	31498	2.562	28684	2.562	30853	2.562	79452
2.563	31477	2.563	28695	2.563	30857	2.563	79422
2.565	31444	2.565	28681	2.565	30839	2.565	79392
2.567	31446	2.567	28684	2.567	30831	2.567	79375
2.568	31490	2.568	28706	2.568	30849	2.568	79406
2.57	31529	2.57	28719	2.57	30846	2.57	79416
2.572	31543	2.572	28724	2.572	30806	2.572	79431
2.573	31516	2.573	28697	2.573	30779	2.573	79412
2.575	31492	2.575	28682	2.575	30802	2.575	79372
2.577	31484	2.577	28671	2.577	30825	2.577	79355
2.578	31498	2.578	28698	2.578	30835	2.578	79370
2.58	31524	2.58	28732	2.58	30828	2.58	79426
2.582	31531	2.582	28755	2.582	30836	2.582	79437
2.583	31551	2.583	28744	2.583	30847	2.583	79422
2.585	31564	2.585	28723	2.585	30855	2.585	79396
2.587	31576	2.587	28699	2.587	30861	2.587	79399
2.588	31592	2.588	28690	2.588	30880	2.588	79412
2.59	31606	2.59	28715	2.59	30884	2.59	79433
2.592	31607	2.592	28745	2.592	30878	2.592	79456
2.593	31589	2.593	28775	2.593	30879	2.593	79468
2.595	31562	2.595	28757	2.595	30865	2.595	79457
2.597	31559	2.597	28722	2.597	30859	2.597	79430
2.598	31570	2.598	28682	2.598	30838	2.598	79411
2.6	31584	2.6	28665	2.6	30818	2.6	79393
2.602	31592	2.602	28685	2.602	30827	2.602	79398
2.603	31610	2.603	28709	2.603	30829	2.603	79408
2.605	31618	2.605	28727	2.605	30846	2.605	79446
2.607	31633	2.607	28732	2.607	30850	2.607	79463
2.608	31619	2.608	28705	2.608	30855	2.608	79462
2.61	31627	2.61	28697	2.61	30863	2.61	79472
2.612	31591	2.612	28699	2.612	30858	2.612	79457
2.613	31549	2.613	28723	2.613	30840	2.613	79460
2.615	31525	2.615	28730	2.615	30849	2.615	79457
2.617	31542	2.617	28705	2.617	30876	2.617	79472
2.618	31576	2.618	28703	2.618	30905	2.618	79486
2.62	31592	2.62	28723	2.62	30876	2.62	79497
2.622	31588	2.622	28769	2.622	30825	2.622	79494
2.623	31586	2.623	28783	2.623	30824	2.623	79478
2.625	31571	2.625	28754	2.625	30879	2.625	79480
2.627	31552	2.627	28740	2.627	30920	2.627	79499
2.628	31558	2.628	28732	2.628	30925	2.628	79523
2.63	31567	2.63	28741	2.63	30895	2.63	79498
2.632	31595	2.632	28729	2.632	30881	2.632	79424
2.633	31579	2.633	28731	2.633	30903	2.633	79365
2.635	31565	2.635	28749	2.635	30926	2.635	79366
2.637	31554	2.637	28754	2.637	30958	2.637	79411
2.638	31561	2.638	28752	2.638	30940	2.638	79457
2.64	31599	2.64	28743	2.64	30945	2.64	79485
2.642	31617	2.642	28743	2.642	30925	2.642	79505
2.643	31630	2.643	28739	2.643	30912	2.643	79530
2.645	31628	2.645	28749	2.645	30901	2.645	79532
2.647	31649	2.647	28733	2.647	30910	2.647	79534
2.648	31679	2.648	28731	2.648	30910	2.648	79513
2.65	31674	2.65	28703	2.65	30899	2.65	79505
2.652	31643	2.652	28711	2.652	30893	2.652	79497
2.653	31603	2.653	28729	2.653	30912	2.653	79491
2.655	31570	2.655	28760	2.655	30963	2.655	79475
2.657	31561	2.657	28767	2.657	31000	2.657	79456
2.658	31568	2.658	28754	2.658	31010	2.658	79451
2.66	31610	2.66	28731	2.66	30956	2.66	79499
2.662	31658	2.662	28720	2.662	30894	2.662	79527
2.663	31691	2.663	28737	2.663	30868	2.663	79551
2.665	31671	2.665	28757	2.665	30891	2.665	79519
2.667	31632	2.667	28756	2.667	30935	2.667	79512
2.668	31622	2.668	28726	2.668	30968	2.668	79524
2.67	31639	2.67	28713	2.67	30996	2.67	79527
2.672	31679	2.672	28748	2.672	31012	2.672	79534
2.673	31689	2.673	28780	2.673	30998	2.673	79524
2.675	31685	2.675	28775	2.675	30951	2.675	79518
2.677	31655	2.677	28753	2.677	30919	2.677	79529
2.678	31644	2.678	28752	2.678	30887	2.678	79543
2.68	31637	2.68	28750	2.68	30898	2.68	79586
2.682	31641	2.682	28731	2.682	30925	2.682	79628
2.683	31645	2.683	28703	2.683	30968	2.683	79628
2.685	31680	2.685	28707	2.685	30988	2.685	79584
2.687	31683	2.687	28726	2.687	30979	2.687	79554
2.688	31660	2.688	28727	2.688	31001	2.688	79565
2.69	31637	2.69	28737	2.69	31024	2.69	79603
2.692	31655	2.692	28740	2.692	31038	2.692	79597
2.693	31691	2.693	28730	2.693	31043	2.693	79592
2.695	31729	2.695	28703	2.695	31048	2.695	79603
2.697	31735	2.697	28681	2.697	31037	2.697	79615
2.698	31713	2.698	28684	2.698	31013	2.698	79609
2.7	31706	2.7	28695	2.7	31009	2.7	79594
2.702	31714	2.702	28725	2.702	31034	2.702	79605
2.703	31766	2.703	28753	2.703	31053	2.703	79619
2.705	31780	2.705	28760	2.705	31058	2.705	79581
2.707	31787	2.707	28718	2.707	31052	2.707	79559
2.708	31784	2.708	28658	2.708	31052	2.708	79561
2.71	31780	2.71	28624	2.71	31061	2.71	79606
2.712	31764	2.712	28637	2.712	31104	2.712	79630
2.713	31736	2.713	28673	2.713	31148	2.713	79659
2.715	31725	2.715	28688	2.715	31157	2.715	79677
2.717	31713	2.717	28674	2.717	31142	2.717	79669
2.718	31690	2.718	28670	2.718	31134	2.718	79608
2.72	31675	2.72	28668	2.72	31128	2.72	79604
2.722	31701	2.722	28639	2.722	31145	2.722	79657
2.723	31739	2.723	28615	2.723	31143	2.723	79682
2.725	31757	2.725	28612	2.725	31150	2.725	79646
2.727	31741	2.727	28649	2.727	31152	2.727	79605
2.728	31758	2.728	28663	2.728	31159	2.728	79618
2.73	31778	2.73	28658	2.73	31153	2.73	79605
2.732	31808	2.732	28657	2.732	31129	2.732	79587
2.733	31795	2.733	28667	2.733	31116	2.733	79584
2.735	31780	2.735	28662	2.735	31130	2.735	79613
2.737	31764	2.737	28649	2.737	31123	2.737	79614
2.738	31780	2.738	28644	2.738	31097	2.738	79635
2.74	31797	2.74	28648	2.74	31094	2.74	79662
2.742	31812	2.742	28631	2.742	31107	2.742	79646
2.743	31795	2.743	28639	2.743	31117	2.743	79621
2.745	31783	2.745	28647	2.745	31086	2.745	79612
2.747	31770	2.747	28654	2.747	31075	2.747	79632
2.748	31765	2.748	28644	2.748	31088	2.748	79626
2.75	31759	2.75	28646	2.75	31132	2.75	79643
2.752	31775	2.752	28672	2.752	31157	2.752	79667
2.753	31810	2.753	28666	2.753	31158	2.753	79676
2.755	31837	2.755	28655	2.755	31152	2.755	79643
2.757	31847	2.757	28654	2.757	31137	2.757	79615
2.758	31838	2.758	28654	2.758	31121	2.758	79645
2.76	31824	2.76	28649	2.76	31129	2.76	79663
2.762	31810	2.762	28639	2.762	31149	2.762	79683
2.763	31805	2.763	28635	2.763	31182	2.763	79683
2.765	31824	2.765	28636	2.765	31221	2.765	79679
2.767	31840	2.767	28614	2.767	31243	2.767	79664
2.768	31844	2.768	28627	2.768	31250	2.768	79672
2.77	31849	2.77	28648	2.77	31198	2.77	79682
2.772	31857	2.772	28666	2.772	31205	2.772	79703
2.773	31858	2.773	28656	2.773	31483	2.773	79658
2.775	31825	2.775	28631	2.775	31744	2.775	79645
2.777	31815	2.777	28625	2.777	31735	2.777	79649
2.778	31808	2.778	28644	2.778	31427	2.778	79673
2.78	31831	2.78	28685	2.78	31180	2.78	79712
2.782	31845	2.782	28696	2.782	31182	2.782	79739
2.783	31859	2.783	28657	2.783	31196	2.783	79759
2.785	31847	2.785	28607	2.785	31183	2.785	79756
2.787	31828	2.787	28603	2.787	31149	2.787	79735
2.788	31850	2.788	28607	2.788	31133	2.788	79694
2.79	31891	2.79	28608	2.79	31130	2.79	79659
2.792	31897	2.792	28597	2.792	31142	2.792	79633
2.793	31856	2.793	28605	2.793	31169	2.793	79656
2.795	31831	2.795	28622	2.795	31195	2.795	79678
2.797	31837	2.797	28636	2.797	31194	2.797	79694
2.798	31848	2.798	28655	2.798	31166	2.798	79685
2.8	31863	2.8	28693	2.8	31126	2.8	79678
2.802	31883	2.802	28701	2.802	31096	2.802	79676
2.803	31893	2.803	28700	2.803	31111	2.803	79682
2.805	31896	2.805	28677	2.805	31133	2.805	79695
2.807	31879	2.807	28668	2.807	31152	2.807	79699
2.808	31893	2.808	28667	2.808	31156	2.808	79705
2.81	31887	2.81	28671	2.81	31148	2.81	79691
2.812	31889	2.812	28676	2.812	31138	2.812	79704
2.813	31860	2.813	28657	2.813	31118	2.813	79712
2.815	31839	2.815	28622	2.815	31105	2.815	79733
2.817	31852	2.817	28611	2.817	31073	2.817	79738
2.818	31888	2.818	28637	2.818	31058	2.818	79717
2.82	31922	2.82	28661	2.82	31055	2.82	79692
2.822	31913	2.822	28654	2.822	31094	2.822	79677
2.823	31906	2.823	28642	2.823	31125	2.823	79682
2.825	31908	2.825	28646	2.825	31157	2.825	79667
2.827	31925	2.827	28662	2.827	31167	2.827	79674
2.828	31920	2.828	28657	2.828	31169	2.828	79693
2.83	31902	2.83	28655	2.83	31149	2.83	79713
2.832	31885	2.832	28652	2.832	31125	2.832	79730
2.833	31869	2.833	28669	2.833	31116	2.833	79769
2.835	31868	2.835	28654	2.835	31142	2.835	79784
2.837	31864	2.837	28644	2.837	31164	2.837	79794
2.838	31860	2.838	28638	2.838	31172	2.838	79752
2.84	31852	2.84	28665	2.84	31159	2.84	79777
2.842	31871	2.842	28682	2.842	31147	2.842	79828
2.843	31889	2.843	28672	2.843	31154	2.843	79866
2.845	31903	2.845	28666	2.845	31157	2.845	79858
2.847	31892	2.847	28680	2.847	31148	2.847	79817
2.848	31919	2.848	28728	2.848	31119	2.848	79808
2.85	31959	2.85	28750	2.85	31118	2.85	79806
2.852	31983	2.852	28750	2.852	31142	2.852	79791
2.853	31974	2.853	28726	2.853	31163	2.853	79784
2.855	31950	2.855	28717	2.855	31191	2.855	79797
2.857	31946	2.857	28721	2.857	31210	2.857	79801
2.858	31957	2.858	28708	2.858	31203	2.858	79820
2.86	31959	2.86	28674	2.86	31167	2.86	79808
2.862	31937	2.862	28649	2.862	31143	2.862	79792
2.863	31914	2.863	28677	2.863	31147	2.863	79760
2.865	31908	2.865	28710	2.865	31172	2.865	79763
2.867	31926	2.867	28716	2.867	31190	2.867	79779
2.868	31949	2.868	28718	2.868	31178	2.868	79808
2.87	31955	2.87	28725	2.87	31138	2.87	79809
2.872	31961	2.872	28727	2.872	31112	2.872	79799
2.873	31950	2.873	28684	2.873	31116	2.873	79768
2.875	31946	2.875	28649	2.875	31111	2.875	79758
2.877	31925	2.877	28663	2.877	31102	2.877	79753
2.878	31951	2.878	28707	2.878	31116	2.878	79768
2.88	31969	2.88	28740	2.88	31150	2.88	79803
2.882	31992	2.882	28729	2.882	31185	2.882	79857
2.883	31969	2.883	28706	2.883	31188	2.883	79908
2.885	31961	2.885	28690	2.885	31183	2.885	79887
2.887	31983	2.887	28692	2.887	31177	2.887	79838
2.888	32013	2.888	28676	2.888	31187	2.888	79781
2.89	32033	2.89	28656	2.89	31170	2.89	79779
2.892	32002	2.892	28680	2.892	31127	2.892	79802
2.893	31949	2.893	28695	2.893	31093	2.893	79847
2.895	31917	2.895	28708	2.895	31094	2.895	79898
2.897	31920	2.897	28691	2.897	31124	2.897	79920
2.898	31968	2.898	28696	2.898	31129	2.898	79886
2.9	31985	2.9	28692	2.9	31142	2.9	79836
2.902	31985	2.902	28673	2.902	31155	2.902	79820
2.903	31972	2.903	28664	2.903	31187	2.903	79841
2.905	31989	2.905	28674	2.905	31182	2.905	79864
2.907	32005	2.907	28687	2.907	31152	2.907	79876
2.908	32002	2.908	28683	2.908	31120	2.908	79865
2.91	31987	2.91	28663	2.91	31117	2.91	79824
2.912	31986	2.912	28640	2.912	31115	2.912	79791
2.913	31997	2.913	28629	2.913	31092	2.913	79799
2.915	31992	2.915	28655	2.915	31060	2.915	79803
2.917	31973	2.917	28695	2.917	31047	2.917	79806
2.918	31943	2.918	28712	2.918	31086	2.918	79789
2.92	31950	2.92	28713	2.92	31135	2.92	79823
2.922	31969	2.922	28691	2.922	31167	2.922	79870
2.923	31983	2.923	28689	2.923	31156	2.923	79900
2.925	31960	2.925	28689	2.925	31131	2.925	79885
2.927	31939	2.927	28699	2.927	31100	2.927	79844
2.928	31930	2.928	28695	2.928	31091	2.928	79836
2.93	31938	2.93	28689	2.93	31092	2.93	79853
2.932	31962	2.932	28689	2.932	31111	2.932	79859
2.933	31964	2.933	28710	2.933	31102	2.933	79836
2.935	31969	2.935	28735	2.935	31089	2.935	79808
2.937	31964	2.937	28747	2.937	31088	2.937	79783
2.938	31992	2.938	28754	2.938	31090	2.938	79785
2.94	32017	2.94	28734	2.94	31113	2.94	79808
2.942	32027	2.942	28725	2.942	31129	2.942	79837
2.943	32006	2.943	28718	2.943	31143	2.943	79854
2.945	32004	2.945	28720	2.945	31130	2.945	79858
2.947	31988	2.947	28717	2.947	31115	2.947	79876
2.948	31972	2.948	28700	2.948	31110	2.948	79869
2.95	31949	2.95	28700	2.95	31098	2.95	79838
2.952	31929	2.952	28708	2.952	31101	2.952	79820
2.953	31933	2.953	28711	2.953	31098	2.953	79852
2.955	31938	2.955	28687	2.955	31112	2.955	79883
2.957	31980	2.957	28665	2.957	31096	2.957	79863
2.958	31990	2.958	28678	2.958	31084	2.958	79847
2.96	31995	2.96	28693	2.96	31081	2.96	79856
2.962	31998	2.962	28723	2.962	31110	2.962	79866
2.963	32018	2.963	28700	2.963	31141	2.963	79855
2.965	32027	2.965	28671	2.965	31159	2.965	79850
2.967	32011	2.967	28613	2.967	31161	2.967	79859
2.968	31989	2.968	28624	2.968	31156	2.968	79876
2.97	31944	2.97	28684	2.97	31148	2.97	79903
2.972	31928	2.972	28721	2.972	31131	2.972	79923
2.973	31933	2.973	28714	2.973	31120	2.973	79926
2.975	31948	2.975	28684	2.975	31122	2.975	79920
2.977	31944	2.977	28662	2.977	31136	2.977	79923
2.978	31933	2.978	28669	2.978	31155	2.978	79931
2.98	31927	2.98	28687	2.98	31144	2.98	79925
2.982	31933	2.982	28734	2.982	31120	2.982	79941
2.983	31939	2.983	28754	2.983	31102	2.983	79929
2.985	31954	2.985	28754	2.985	31121	2.985	79924
2.987	31977	2.987	28742	2.987	31139	2.987	79899
2.988	32002	2.988	28725	2.988	31125	2.988	79894
2.99	32006	2.99	28718	2.99	31099	2.99	79896
2.992	31984	2.992	28703	2.992	31084	2.992	79919
2.993	31969	2.993	28703	2.993	31091	2.993	79931
2.995	31961	2.995	28733	2.995	31097	2.995	79916
2.997	31949	2.997	28761	2.997	31106	2.997	79905
2.998	31939	2.998	28780	2.998	31116	2.998	79883
3	31951	3	28764	3	31131	3	79894
3.002	31981	3.002	28742	3.002	31133	3.002	79916
3.003	31993	3.003	28736	3.003	31127	3.003	79960
3.005	31995	3.005	28765	3.005	31112	3.005	79971
3.007	31974	3.007	28804	3.007	31101	3.007	79939
3.008	31967	3.008	28815	3.008	31102	3.008	79939
3.01	31968	3.01	28797	3.01	31114	3.01	79955
3.012	31983	3.012	28787	3.012	31135	3.012	79954
3.013	31990	3.013	28792	3.013	31143	3.013	79968
3.015	31969	3.015	28791	3.015	31150	3.015	79965
3.017	31946	3.017	28762	3.017	31149	3.017	80018
3.018	31932	3.018	28722	3.018	31156	3.018	80038
3.02	31934	3.02	28723	3.02	31155	3.02	80047
3.022	31935	3.022	28764	3.022	31152	3.022	80026
3.023	31947	3.023	28791	3.023	31144	3.023	79999
3.025	31977	3.025	28796	3.025	31128	3.025	80015
3.027	31995	3.027	28816	3.027	31101	3.027	80005
3.028	31981	3.028	28836	3.028	31080	3.028	79976
3.03	31954	3.03	28828	3.03	31051	3.03	79948
3.032	31944	3.032	28780	3.032	31049	3.032	79940
3.033	31953	3.033	28758	3.033	31066	3.033	79942
3.035	31947	3.035	28769	3.035	31104	3.035	79943
3.037	31927	3.037	28781	3.037	31136	3.037	79966
3.038	31931	3.038	28786	3.038	31150	3.038	80003
3.04	31962	3.04	28782	3.04	31134	3.04	80007
3.042	31989	3.042	28784	3.042	31116	3.042	79978
3.043	31983	3.043	28804	3.043	31105	3.043	79965
3.045	31965	3.045	28798	3.045	31113	3.045	79976
3.047	31953	3.047	28795	3.047	31111	3.047	80019
3.048	31944	3.048	28769	3.048	31101	3.048	80024
3.05	31933	3.05	28766	3.05	31103	3.05	80008
3.052	31955	3.052	28784	3.052	31117	3.052	80007
3.053	31952	3.053	28830	3.053	31133	3.053	80018
3.055	31955	3.055	28854	3.055	31144	3.055	80007
3.057	31937	3.057	28843	3.057	31136	3.057	79995
3.058	31963	3.058	28836	3.058	31122	3.058	80016
3.06	31990	3.06	28854	3.06	31102	3.06	80063
3.062	31984	3.062	28879	3.062	31100	3.062	80084
3.063	31953	3.063	28872	3.063	31099	3.063	80059
3.065	31928	3.065	28855	3.065	31113	3.065	80067
3.067	31926	3.067	28863	3.067	31113	3.067	80065
3.068	31937	3.068	28883	3.068	31123	3.068	80077
3.07	31922	3.07	28892	3.07	31109	3.07	80064
3.072	31896	3.072	28877	3.072	31111	3.072	80092
3.073	31897	3.073	28878	3.073	31099	3.073	80111
3.075	31927	3.075	28904	3.075	31090	3.075	80120
3.077	31943	3.077	28945	3.077	31086	3.077	80110
3.078	31921	3.078	28973	3.078	31118	3.078	80102
3.08	31896	3.08	28975	3.08	31144	3.08	80092
3.082	31904	3.082	28956	3.082	31153	3.082	80069
3.083	31924	3.083	28947	3.083	31129	3.083	80057
3.085	31925	3.085	28949	3.085	31127	3.085	80051
3.087	31925	3.087	28972	3.087	31104	3.087	80029
3.088	31897	3.088	28975	3.088	31108	3.088	80027
3.09	31868	3.09	28959	3.09	31091	3.09	80053
3.092	31855	3.092	28945	3.092	31079	3.092	80105
3.093	31868	3.093	28952	3.093	31080	3.093	80120
3.095	31897	3.095	28958	3.095	31108	3.095	80134
3.097	31880	3.097	28959	3.097	31138	3.097	80137
3.098	31871	3.098	28947	3.098	31149	3.098	80127
3.1	31841	3.1	28983	3.1	31163	3.1	80104
3.102	31851	3.102	29005	3.102	31173	3.102	80112
3.103	31878	3.103	29028	3.103	31151	3.103	80152
3.105	31895	3.105	29001	3.105	31121	3.105	80160
3.107	31889	3.107	28975	3.107	31134	3.107	80139
3.108	31862	3.108	28969	3.108	31137	3.108	80081
3.11	31832	3.11	28988	3.11	31136	3.11	80083
3.112	31842	3.112	29002	3.112	31136	3.112	80097
3.113	31846	3.113	29005	3.113	31159	3.113	80141
3.115	31859	3.115	29022	3.115	31178	3.115	80158
3.117	31833	3.117	29048	3.117	31180	3.117	80182
3.118	31807	3.118	29049	3.118	31186	3.118	80184
3.12	31797	3.12	29032	3.12	31186	3.12	80180
3.122	31817	3.122	29023	3.122	31154	3.122	80175
3.123	31816	3.123	29023	3.123	31125	3.123	80182
3.125	31817	3.125	29027	3.125	31121	3.125	80162
3.127	31822	3.127	29030	3.127	31148	3.127	80125
3.128	31847	3.128	29032	3.128	31170	3.128	80101
3.13	31858	3.13	29044	3.13	31156	3.13	80089
3.132	31814	3.132	29047	3.132	31132	3.132	80106
3.133	31792	3.133	29040	3.133	31134	3.133	80135
3.135	31792	3.135	29025	3.135	31158	3.135	80180
3.137	31809	3.137	29037	3.137	31180	3.137	80204
3.138	31810	3.138	29068	3.138	31176	3.138	80203
3.14	31810	3.14	29089	3.14	31176	3.14	80199
3.142	31803	3.142	29071	3.142	31172	3.142	80198
3.143	31792	3.143	29053	3.143	31170	3.143	80216
3.145	31755	3.145	29060	3.145	31169	3.145	80225
3.147	31746	3.147	29085	3.147	31175	3.147	80218
3.148	31790	3.148	29098	3.148	31176	3.148	80202
3.15	31814	3.15	29097	3.15	31157	3.15	80208
3.152	31820	3.152	29077	3.152	31171	3.152	80241
3.153	31805	3.153	29058	3.153	31193	3.153	80211
3.155	31839	3.155	29062	3.155	31220	3.155	80174
3.157	31839	3.157	29091	3.157	31219	3.157	80128
3.158	31782	3.158	29115	3.158	31215	3.158	80168
3.16	31692	3.16	29111	3.16	31222	3.16	80205
3.162	31663	3.162	29072	3.162	31204	3.162	80211
3.163	31692	3.163	29060	3.163	31192	3.163	80185
3.165	31731	3.165	29055	3.165	31169	3.165	80163
3.167	31749	3.167	29085	3.167	31168	3.167	80208
3.168	31737	3.168	29108	3.168	31192	3.168	80270
3.17	31712	3.17	29091	3.17	31206	3.17	80308
3.172	31715	3.172	29060	3.172	31220	3.172	80290
3.173	31722	3.173	29017	3.173	31197	3.173	80254
3.175	31744	3.175	29013	3.175	31194	3.175	80231
3.177	31759	3.177	29016	3.177	31208	3.177	80186
3.178	31770	3.178	29057	3.178	31219	3.178	80177
3.18	31773	3.18	29086	3.18	31205	3.18	80175
3.182	31737	3.182	29089	3.182	31179	3.182	80216
3.183	31713	3.183	29089	3.183	31164	3.183	80239
3.185	31686	3.185	29095	3.185	31183	3.185	80244
3.187	31679	3.187	29112	3.187	31193	3.187	80250
3.188	31654	3.188	29099	3.188	31174	3.188	80243
3.19	31677	3.19	29087	3.19	31170	3.19	80240
3.192	31713	3.192	29095	3.192	31182	3.192	80233
3.193	31719	3.193	29119	3.193	31222	3.193	80221
3.195	31692	3.195	29120	3.195	31224	3.195	80215
3.197	31658	3.197	29118	3.197	31210	3.197	80240
3.198	31676	3.198	29109	3.198	31217	3.198	80260
3.2	31695	3.2	29121	3.2	31193	3.2	80270
3.202	31717	3.202	29123	3.202	31185	3.202	80250
3.203	31712	3.203	29119	3.203	31183	3.203	80261
3.205	31680	3.205	29096	3.205	31238	3.205	80279
3.207	31657	3.207	29086	3.207	31276	3.207	80273
3.208	31631	3.208	29095	3.208	31274	3.208	80264
3.21	31628	3.21	29125	3.21	31246	3.21	80231
3.212	31629	3.212	29128	3.212	31220	3.212	80230
3.213	31641	3.213	29117	3.213	31215	3.213	80224
3.215	31645	3.215	29114	3.215	31204	3.215	80250
3.217	31624	3.217	29139	3.217	31217	3.217	80276
3.218	31613	3.218	29173	3.218	31236	3.218	80316
3.22	31617	3.22	29166	3.22	31240	3.22	80319
3.222	31628	3.222	29187	3.222	31220	3.222	80286
3.223	31654	3.223	29169	3.223	31214	3.223	80246
3.225	31665	3.225	29134	3.225	31242	3.225	80253
3.227	31658	3.227	29064	3.227	31284	3.227	80304
3.228	31635	3.228	29065	3.228	31290	3.228	80333
3.23	31621	3.23	29115	3.23	31259	3.23	80313
3.232	31626	3.232	29162	3.232	31194	3.232	80273
3.233	31634	3.233	29152	3.233	31185	3.233	80250
3.235	31633	3.235	29134	3.235	31223	3.235	80251
3.237	31619	3.237	29120	3.237	31287	3.237	80277
3.238	31602	3.238	29120	3.238	31300	3.238	80278
3.24	31601	3.24	29133	3.24	31300	3.24	80269
3.242	31600	3.242	29132	3.242	31295	3.242	80274
3.243	31591	3.243	29121	3.243	31285	3.243	80259
3.245	31589	3.245	29098	3.245	31256	3.245	80256
3.247	31596	3.247	29093	3.247	31231	3.247	80214
3.248	31625	3.248	29107	3.248	31246	3.248	80202
3.25	31646	3.25	29136	3.25	31276	3.25	80231
3.252	31656	3.252	29159	3.252	31277	3.252	80255
3.253	31626	3.253	29170	3.253	31245	3.253	80301
3.255	31593	3.255	29148	3.255	31224	3.255	80296
3.257	31576	3.257	29134	3.257	31249	3.257	80300
3.258	31570	3.258	29127	3.258	31280	3.258	80299
3.26	31572	3.26	29130	3.26	31293	3.26	80323
3.262	31577	3.262	29122	3.262	31291	3.262	80347
3.263	31599	3.263	29139	3.263	31288	3.263	80351
3.265	31596	3.265	29185	3.265	31293	3.265	80349
3.267	31586	3.267	29218	3.267	31300	3.267	80324
3.268	31578	3.268	29199	3.268	31306	3.268	80299
3.27	31586	3.27	29171	3.27	31318	3.27	80261
3.272	31594	3.272	29138	3.272	31333	3.272	80239
3.273	31584	3.273	29130	3.273	31335	3.273	80261
3.275	31542	3.275	29132	3.275	31331	3.275	80285
3.277	31547	3.277	29144	3.277	31317	3.277	80300
3.278	31551	3.278	29156	3.278	31291	3.278	80270
3.28	31557	3.28	29157	3.28	31273	3.28	80261
3.282	31526	3.282	29156	3.282	31280	3.282	80259
3.283	31508	3.283	29154	3.283	31316	3.283	80293
3.285	31517	3.285	29146	3.285	31334	3.285	80291
3.287	31527	3.287	29163	3.287	31341	3.287	80290
3.288	31549	3.288	29192	3.288	31363	3.288	80271
3.29	31565	3.29	29211	3.29	31370	3.29	80295
3.292	31575	3.292	29194	3.292	31343	3.292	80316
3.293	31574	3.293	29161	3.293	31319	3.293	80318
3.295	31585	3.295	29155	3.295	31309	3.295	80322
3.297	31586	3.297	29165	3.297	31322	3.297	80335
3.298	31572	3.298	29191	3.298	31335	3.298	80352
3.3	31550	3.3	29193	3.3	31337	3.3	80340
3.302	31529	3.302	29185	3.302	31331	3.302	80298
3.303	31510	3.303	29173	3.303	31311	3.303	80291
3.305	31497	3.305	29193	3.305	31325	3.305	80272
3.307	31500	3.307	29247	3.307	31352	3.307	80282
3.308	31511	3.308	29297	3.308	31350	3.308	80272
3.31	31534	3.31	29297	3.31	31340	3.31	80268
3.312	31555	3.312	29263	3.312	31330	3.312	80256
3.313	31586	3.313	29219	3.313	31348	3.313	80259
3.315	31583	3.315	29202	3.315	31370	3.315	80261
3.317	31570	3.317	29203	3.317	31393	3.317	80292
3.318	31538	3.318	29222	3.318	31388	3.318	80331
3.32	31519	3.32	29233	3.32	31362	3.32	80384
3.322	31524	3.322	29235	3.322	31337	3.322	80395
3.323	31520	3.323	29212	3.323	31347	3.323	80359
3.325	31538	3.325	29177	3.325	31370	3.325	80334
3.327	31540	3.327	29174	3.327	31371	3.327	80335
3.328	31556	3.328	29203	3.328	31341	3.328	80376
[truncated: 3,001 more rows]

## Sheet: Fig.6c
Zr-TCPE				Zr-TCPE-L1				Zr-TCPE-L2				Zr-TCPE-DLI
C7		C8		C7		C8		C7		C8		C7		C8
time (min)	intensity	time (min)	intensity	time (min)	intensity	time (min)	intensity	time (min)	intensity	time (min)	intensity	time (min)	intensity	time (min)	intensity
0	35112	0	29615	0	29004	0	27658	0	28599	0	29827	0	77480	0	78157
0.002	35125	0.002	29614	0.002	29030	0.002	27674	0.002	28629	0.002	29885	0.002	77480	0.002	78195
0.003	35165	0.003	29633	0.003	29031	0.003	27681	0.003	28642	0.003	29919	0.003	77510	0.003	78232
0.005	35190	0.005	29632	0.005	28982	0.005	27660	0.005	28626	0.005	29917	0.005	77533	0.005	78234
0.007	35202	0.007	29619	0.007	28958	0.007	27619	0.007	28578	0.007	29888	0.007	77499	0.007	78203
0.008	35202	0.008	29618	0.008	28976	0.008	27576	0.008	28557	0.008	29853	0.008	77477	0.008	78198
0.01	35206	0.01	29640	0.01	29009	0.01	27591	0.01	28551	0.01	29837	0.01	77476	0.01	78237
0.012	35189	0.012	29673	0.012	29016	0.012	27574	0.012	28526	0.012	29834	0.012	77470	0.012	78246
0.013	35190	0.013	29674	0.013	29002	0.013	27562	0.013	28513	0.013	29848	0.013	77449	0.013	78228
0.015	35212	0.015	29656	0.015	28987	0.015	27562	0.015	28524	0.015	29876	0.015	77425	0.015	78204
0.017	35225	0.017	29622	0.017	28978	0.017	27585	0.017	28554	0.017	29889	0.017	77434	0.017	78172
0.018	35228	0.018	29604	0.018	28978	0.018	27607	0.018	28572	0.018	29880	0.018	77476	0.018	78204
0.02	35231	0.02	29606	0.02	28985	0.02	27605	0.02	28560	0.02	29842	0.02	77512	0.02	78211
0.022	35226	0.022	29628	0.022	28999	0.022	27602	0.022	28572	0.022	29817	0.022	77555	0.022	78232
0.023	35237	0.023	29655	0.023	28977	0.023	27600	0.023	28568	0.023	29840	0.023	77557	0.023	78203
0.025	35243	0.025	29660	0.025	28961	0.025	27591	0.025	28578	0.025	29840	0.025	77571	0.025	78178
0.027	35271	0.027	29629	0.027	28940	0.027	27591	0.027	28577	0.027	29838	0.027	77566	0.027	78168
0.028	35289	0.028	29610	0.028	28957	0.028	27603	0.028	28574	0.028	29836	0.028	77542	0.028	78195
0.03	35283	0.03	29607	0.03	28971	0.03	27609	0.03	28543	0.03	29858	0.03	77510	0.03	78232
0.032	35275	0.032	29647	0.032	28989	0.032	27603	0.032	28528	0.032	29881	0.032	77480	0.032	78226
0.033	35277	0.033	29646	0.033	28979	0.033	27587	0.033	28522	0.033	29891	0.033	77514	0.033	78182
0.035	35258	0.035	29613	0.035	28986	0.035	27578	0.035	28538	0.035	29887	0.035	77532	0.035	78155
0.037	35261	0.037	29588	0.037	28984	0.037	27572	0.037	28550	0.037	29890	0.037	77533	0.037	78153
0.038	35261	0.038	29594	0.038	28991	0.038	27543	0.038	28574	0.038	29877	0.038	77504	0.038	78167
0.04	35302	0.04	29621	0.04	28981	0.04	27529	0.04	28563	0.04	29849	0.04	77476	0.04	78183
0.042	35316	0.042	29629	0.042	28957	0.042	27524	0.042	28559	0.042	29803	0.042	77452	0.042	78198
0.043	35318	0.043	29622	0.043	28955	0.043	27569	0.043	28561	0.043	29768	0.043	77451	0.043	78193
0.045	35311	0.045	29611	0.045	28951	0.045	27591	0.045	28587	0.045	29759	0.045	77477	0.045	78199
0.047	35315	0.047	29592	0.047	28974	0.047	27590	0.047	28576	0.047	29786	0.047	77539	0.047	78192
0.048	35304	0.048	29599	0.048	28977	0.048	27540	0.048	28550	0.048	29810	0.048	77573	0.048	78205
0.05	35301	0.05	29623	0.05	28996	0.05	27509	0.05	28526	0.05	29830	0.05	77602	0.05	78189
0.052	35313	0.052	29653	0.052	28995	0.052	27505	0.052	28523	0.052	29827	0.052	77583	0.052	78192
0.053	35349	0.053	29652	0.053	28982	0.053	27517	0.053	28527	0.053	29837	0.053	77554	0.053	78204
0.055	35371	0.055	29646	0.055	28933	0.055	27524	0.055	28543	0.055	29850	0.055	77504	0.055	78183
0.057	35347	0.057	29650	0.057	28905	0.057	27524	0.057	28562	0.057	29838	0.057	77486	0.057	78180
0.058	35333	0.058	29670	0.058	28912	0.058	27515	0.058	28574	0.058	29826	0.058	77465	0.058	78183
0.06	35318	0.06	29688	0.06	28909	0.06	27515	0.06	28583	0.06	29806	0.06	77454	0.06	78231
0.062	35313	0.062	29670	0.062	28889	0.062	27525	0.062	28570	0.062	29820	0.062	77423	0.062	78243
0.063	35300	0.063	29638	0.063	28867	0.063	27544	0.063	28565	0.063	29815	0.063	77428	0.063	78256
0.065	35292	0.065	29603	0.065	28889	0.065	27544	0.065	28563	0.065	29801	0.065	77470	0.065	78236
0.067	35291	0.067	29596	0.067	28926	0.067	27532	0.067	28552	0.067	29769	0.067	77536	0.067	78227
0.068	35285	0.068	29617	0.068	28946	0.068	27536	0.068	28553	0.068	29737	0.068	77568	0.068	78203
0.07	35272	0.07	29621	0.07	28950	0.07	27509	0.07	28561	0.07	29738	0.07	77565	0.07	78199
0.072	35282	0.072	29611	0.072	28942	0.072	27496	0.072	28587	0.072	29761	0.072	77543	0.072	78185
0.073	35312	0.073	29613	0.073	28936	0.073	27495	0.073	28603	0.073	29777	0.073	77546	0.073	78188
0.075	35323	0.075	29636	0.075	28933	0.075	27515	0.075	28621	0.075	29770	0.075	77548	0.075	78171
0.077	35324	0.077	29655	0.077	28955	0.077	27531	0.077	28616	0.077	29732	0.077	77533	0.077	78177
0.078	35309	0.078	29627	0.078	28963	0.078	27539	0.078	28595	0.078	29716	0.078	77524	0.078	78165
0.08	35302	0.08	29598	0.08	28954	0.08	27561	0.08	28559	0.08	29733	0.08	77526	0.08	78189
0.082	35305	0.082	29569	0.082	28945	0.082	27573	0.082	28558	0.082	29771	0.082	77537	0.082	78174
0.083	35316	0.083	29586	0.083	28945	0.083	27558	0.083	28581	0.083	29780	0.083	77568	0.083	78167
0.085	35345	0.085	29607	0.085	28942	0.085	27540	0.085	28611	0.085	29773	0.085	77571	0.085	78166
0.087	35361	0.087	29635	0.087	28923	0.087	27547	0.087	28618	0.087	29748	0.087	77570	0.087	78181
0.088	35365	0.088	29641	0.088	28916	0.088	27568	0.088	28607	0.088	29740	0.088	77545	0.088	78200
0.09	35362	0.09	29658	0.09	28920	0.09	27581	0.09	28596	0.09	29701	0.09	77528	0.09	78241
0.092	35366	0.092	29667	0.092	28909	0.092	27555	0.092	28615	0.092	29697	0.092	77538	0.092	78260
0.093	35353	0.093	29670	0.093	28899	0.093	27539	0.093	28620	0.093	29692	0.093	77541	0.093	78240
0.095	35344	0.095	29658	0.095	28901	0.095	27535	0.095	28614	0.095	29715	0.095	77530	0.095	78199
0.097	35330	0.097	29645	0.097	28940	0.097	27562	0.097	28602	0.097	29704	0.097	77486	0.097	78186
0.098	35332	0.098	29657	0.098	28958	0.098	27575	0.098	28601	0.098	29715	0.098	77461	0.098	78175
0.1	35357	0.1	29644	0.1	28967	0.1	27589	0.1	28577	0.1	29718	0.1	77490	0.1	78152
0.102	35385	0.102	29610	0.102	28962	0.102	27576	0.102	28555	0.102	29713	0.102	77523	0.102	78154
0.103	35417	0.103	29563	0.103	28961	0.103	27567	0.103	28534	0.103	29718	0.103	77548	0.103	78209
0.105	35415	0.105	29577	0.105	28964	0.105	27577	0.105	28511	0.105	29724	0.105	77558	0.105	78243
0.107	35413	0.107	29618	0.107	28967	0.107	27575	0.107	28509	0.107	29720	0.107	77576	0.107	78233
0.108	35414	0.108	29633	0.108	28975	0.108	27561	0.108	28520	0.108	29700	0.108	77555	0.108	78162
0.11	35406	0.11	29599	0.11	28984	0.11	27519	0.11	28554	0.11	29687	0.11	77520	0.11	78140
0.112	35407	0.112	29588	0.112	28989	0.112	27510	0.112	28545	0.112	29694	0.112	77489	0.112	78142
0.113	35415	0.113	29590	0.113	28980	0.113	27528	0.113	28533	0.113	29692	0.113	77507	0.113	78162
0.115	35432	0.115	29598	0.115	28945	0.115	27552	0.115	28548	0.115	29696	0.115	77554	0.115	78164
0.117	35408	0.117	29576	0.117	28903	0.117	27569	0.117	28560	0.117	29711	0.117	77588	0.117	78148
0.118	35386	0.118	29573	0.118	28919	0.118	27569	0.118	28574	0.118	29716	0.118	77599	0.118	78161
0.12	35395	0.12	29587	0.12	28972	0.12	27546	0.12	28575	0.12	29678	0.12	77554	0.12	78159
0.122	35439	0.122	29616	0.122	29003	0.122	27520	0.122	28585	0.122	29619	0.122	77515	0.122	78178
0.123	35453	0.123	29621	0.123	28998	0.123	27515	0.123	28564	0.123	29594	0.123	77477	0.123	78176
0.125	35439	0.125	29616	0.125	28976	0.125	27529	0.125	28532	0.125	29616	0.125	77466	0.125	78184
0.127	35415	0.127	29597	0.127	28982	0.127	27539	0.127	28521	0.127	29657	0.127	77474	0.127	78177
0.128	35397	0.128	29602	0.128	28974	0.128	27540	0.128	28521	0.128	29661	0.128	77470	0.128	78182
0.13	35396	0.13	29627	0.13	28981	0.13	27515	0.13	28518	0.13	29644	0.13	77473	0.13	78192
0.132	35382	0.132	29632	0.132	29006	0.132	27497	0.132	28515	0.132	29635	0.132	77468	0.132	78201
0.133	35407	0.133	29614	0.133	29029	0.133	27499	0.133	28511	0.133	29649	0.133	77486	0.133	78214
0.135	35444	0.135	29606	0.135	29027	0.135	27554	0.135	28530	0.135	29662	0.135	77508	0.135	78225
0.137	35462	0.137	29611	0.137	28994	0.137	27602	0.137	28546	0.137	29638	0.137	77477	0.137	78248
0.138	35443	0.138	29629	0.138	28971	0.138	27605	0.138	28556	0.138	29619	0.138	77421	0.138	78256
0.14	35404	0.14	29617	0.14	28936	0.14	27579	0.14	28544	0.14	29619	0.14	77401	0.14	78241
0.142	35415	0.142	29621	0.142	28912	0.142	27539	0.142	28540	0.142	29635	0.142	77439	0.142	78212
0.143	35457	0.143	29611	0.143	28898	0.143	27538	0.143	28546	0.143	29644	0.143	77472	0.143	78189
0.145	35493	0.145	29625	0.145	28915	0.145	27542	0.145	28526	0.145	29626	0.145	77473	0.145	78190
0.147	35501	0.147	29644	0.147	28942	0.147	27563	0.147	28509	0.147	29584	0.147	77443	0.147	78185
0.148	35482	0.148	29654	0.148	28983	0.148	27573	0.148	28505	0.148	29572	0.148	77465	0.148	78184
0.15	35486	0.15	29644	0.15	29016	0.15	27587	0.15	28547	0.15	29584	0.15	77476	0.15	78184
0.152	35501	0.152	29606	0.152	29005	0.152	27572	0.152	28562	0.152	29605	0.152	77517	0.152	78193
0.153	35518	0.153	29607	0.153	28955	0.153	27517	0.153	28575	0.153	29573	0.153	77531	0.153	78183
0.155	35507	0.155	29600	0.155	28914	0.155	27484	0.155	28574	0.155	29555	0.155	77542	0.155	78175
0.157	35504	0.157	29605	0.157	28901	0.157	27500	0.157	28573	0.157	29576	0.157	77535	0.157	78168
0.158	35497	0.158	29614	0.158	28913	0.158	27550	0.158	28579	0.158	29622	0.158	77508	0.158	78179
0.16	35485	0.16	29622	0.16	28937	0.16	27570	0.16	28571	0.16	29604	0.16	77507	0.16	78179
0.162	35483	0.162	29625	0.162	28971	0.162	27550	0.162	28576	0.162	29591	0.162	77512	0.162	78178
0.163	35479	0.163	29599	0.163	28984	0.163	27538	0.163	28592	0.163	29576	0.163	77517	0.163	78196
0.165	35491	0.165	29582	0.165	28954	0.165	27538	0.165	28607	0.165	29597	0.165	77519	0.165	78204
0.167	35489	0.167	29601	0.167	28921	0.167	27567	0.167	28621	0.167	29576	0.167	77526	0.167	78185
0.168	35472	0.168	29612	0.168	28919	0.168	27566	0.168	28600	0.168	29549	0.168	77539	0.168	78169
0.17	35449	0.17	29612	0.17	28954	0.17	27562	0.17	28587	0.17	29535	0.17	77538	0.17	78175
0.172	35429	0.172	29591	0.172	28987	0.172	27540	0.172	28566	0.172	29541	0.172	77524	0.172	78221
0.173	35411	0.173	29584	0.173	28998	0.173	27544	0.173	28544	0.173	29551	0.173	77493	0.173	78240
0.175	35400	0.175	29597	0.175	29000	0.175	27545	0.175	28512	0.175	29558	0.175	77486	0.175	78206
0.177	35395	0.177	29604	0.177	28971	0.177	27548	0.177	28483	0.177	29567	0.177	77482	0.177	78183
0.178	35424	0.178	29609	0.178	28956	0.178	27537	0.178	28509	0.178	29566	0.178	77488	0.178	78179
0.18	35460	0.18	29632	0.18	28949	0.18	27532	0.18	28556	0.18	29551	0.18	77484	0.18	78174
0.182	35478	0.182	29645	0.182	28976	0.182	27529	0.182	28579	0.182	29558	0.182	77462	0.182	78161
0.183	35487	0.183	29636	0.183	28975	0.183	27557	0.183	28555	0.183	29569	0.183	77457	0.183	78150
0.185	35486	0.185	29600	0.185	28952	0.185	27574	0.185	28540	0.185	29570	0.185	77445	0.185	78188
0.187	35509	0.187	29570	0.187	28948	0.187	27582	0.187	28535	0.187	29549	0.187	77455	0.187	78202
0.188	35518	0.188	29582	0.188	28979	0.188	27576	0.188	28548	0.188	29539	0.188	77481	0.188	78178
0.19	35531	0.19	29595	0.19	29007	0.19	27577	0.19	28539	0.19	29532	0.19	77499	0.19	78151
0.192	35521	0.192	29626	0.192	28983	0.192	27586	0.192	28554	0.192	29497	0.192	77502	0.192	78147
0.193	35514	0.193	29625	0.193	28926	0.193	27598	0.193	28558	0.193	29458	0.193	77477	0.193	78149
0.195	35508	0.195	29625	0.195	28896	0.195	27613	0.195	28558	0.195	29454	0.195	77457	0.195	78144
0.197	35493	0.197	29614	0.197	28899	0.197	27611	0.197	28574	0.197	29480	0.197	77469	0.197	78151
0.198	35493	0.198	29606	0.198	28935	0.198	27588	0.198	28586	0.198	29517	0.198	77485	0.198	78185
0.2	35466	0.2	29599	0.2	28957	0.2	27566	0.2	28585	0.2	29534	0.2	77505	0.2	78204
0.202	35437	0.202	29589	0.202	28964	0.202	27571	0.202	28552	0.202	29553	0.202	77492	0.202	78206
0.203	35428	0.203	29608	0.203	28969	0.203	27594	0.203	28532	0.203	29534	0.203	77492	0.203	78165
0.205	35419	0.205	29632	0.205	28987	0.205	27591	0.205	28533	0.205	29520	0.205	77487	0.205	78166
0.207	35434	0.207	29657	0.207	28975	0.207	27572	0.207	28531	0.207	29504	0.207	77485	0.207	78128
0.208	35411	0.208	29661	0.208	28958	0.208	27557	0.208	28529	0.208	29533	0.208	77444	0.208	78156
0.21	35421	0.21	29661	0.21	28940	0.21	27584	0.21	28522	0.21	29558	0.21	77426	0.21	78186
0.212	35432	0.212	29655	0.212	28929	0.212	27597	0.212	28542	0.212	29554	0.212	77452	0.212	78226
0.213	35432	0.213	29640	0.213	28920	0.213	27592	0.213	28573	0.213	29523	0.213	77509	0.213	78226
0.215	35408	0.215	29618	0.215	28909	0.215	27563	0.215	28584	0.215	29499	0.215	77523	0.215	78193
0.217	35402	0.217	29600	0.217	28952	0.217	27571	0.217	28585	0.217	29497	0.217	77508	0.217	78211
0.218	35437	0.218	29582	0.218	28978	0.218	27592	0.218	28582	0.218	29505	0.218	77494	0.218	78204
0.22	35484	0.22	29576	0.22	28980	0.22	27612	0.22	28586	0.22	29524	0.22	77501	0.22	78179
0.222	35482	0.222	29574	0.222	28953	0.222	27596	0.222	28577	0.222	29524	0.222	77495	0.222	78143
0.223	35448	0.223	29575	0.223	28945	0.223	27564	0.223	28546	0.223	29506	0.223	77502	0.223	78147
0.225	35412	0.225	29571	0.225	28946	0.225	27532	0.225	28522	0.225	29486	0.225	77498	0.225	78198
0.227	35419	0.227	29569	0.227	28957	0.227	27526	0.227	28517	0.227	29482	0.227	77508	0.227	78228
0.228	35424	0.228	29576	0.228	28945	0.228	27544	0.228	28528	0.228	29493	0.228	77512	0.228	78225
0.23	35425	0.23	29603	0.23	28950	0.23	27545	0.23	28555	0.23	29473	0.23	77532	0.23	78205
0.232	35407	0.232	29629	0.232	28950	0.232	27543	0.232	28560	0.232	29469	0.232	77560	0.232	78209
0.233	35391	0.233	29630	0.233	28969	0.233	27529	0.233	28552	0.233	29475	0.233	77571	0.233	78195
0.235	35395	0.235	29615	0.235	28969	0.235	27528	0.235	28541	0.235	29484	0.235	77541	0.235	78166
0.237	35398	0.237	29619	0.237	28956	0.237	27529	0.237	28519	0.237	29478	0.237	77492	0.237	78127
0.238	35408	0.238	29641	0.238	28942	0.238	27557	0.238	28503	0.238	29456	0.238	77493	0.238	78137
0.24	35382	0.24	29648	0.24	28940	0.24	27564	0.24	28488	0.24	29428	0.24	77525	0.24	78180
0.242	35378	0.242	29620	0.242	28953	0.242	27547	0.242	28510	0.242	29433	0.242	77539	0.242	78173
0.243	35390	0.243	29609	0.243	28953	0.243	27514	0.243	28540	0.243	29458	0.243	77501	0.243	78145
0.245	35415	0.245	29606	0.245	28964	0.245	27517	0.245	28555	0.245	29477	0.245	77473	0.245	78123
0.247	35421	0.247	29609	0.247	28968	0.247	27533	0.247	28556	0.247	29463	0.247	77482	0.247	78140
0.248	35415	0.248	29610	0.248	28951	0.248	27537	0.248	28560	0.248	29451	0.248	77497	0.248	78147
0.25	35422	0.25	29610	0.25	28924	0.25	27529	0.25	28567	0.25	29470	0.25	77502	0.25	78133
0.252	35448	0.252	29616	0.252	28909	0.252	27529	0.252	28589	0.252	29469	0.252	77512	0.252	78166
0.253	35436	0.253	29620	0.253	28900	0.253	27524	0.253	28587	0.253	29463	0.253	77503	0.253	78224
0.255	35415	0.255	29611	0.255	28896	0.255	27514	0.255	28573	0.255	29445	0.255	77460	0.255	78237
0.257	35384	0.257	29607	0.257	28888	0.257	27519	0.257	28569	0.257	29441	0.257	77423	0.257	78191
0.258	35380	0.258	29607	0.258	28903	0.258	27544	0.258	28575	0.258	29429	0.258	77429	0.258	78157
0.26	35368	0.26	29625	0.26	28929	0.26	27553	0.26	28578	0.26	29417	0.26	77468	0.26	78143
0.262	35349	0.262	29629	0.262	28950	0.262	27550	0.262	28545	0.262	29393	0.262	77500	0.262	78169
0.263	35335	0.263	29640	0.263	28947	0.263	27542	0.263	28538	0.263	29362	0.263	77542	0.263	78180
0.265	35337	0.265	29634	0.265	28930	0.265	27544	0.265	28567	0.265	29352	0.265	77567	0.265	78178
0.267	35330	0.267	29639	0.267	28914	0.267	27559	0.267	28591	0.267	29371	0.267	77562	0.267	78174
0.268	35341	0.268	29624	0.268	28897	0.268	27556	0.268	28589	0.268	29404	0.268	77514	0.268	78183
0.27	35356	0.27	29648	0.27	28881	0.27	27568	0.27	28572	0.27	29431	0.27	77481	0.27	78193
0.272	35381	0.272	29666	0.272	28871	0.272	27566	0.272	28567	0.272	29445	0.272	77460	0.272	78196
0.273	35381	0.273	29679	0.273	28881	0.273	27601	0.273	28580	0.273	29460	0.273	77450	0.273	78180
0.275	35362	0.275	29647	0.275	28894	0.275	27609	0.275	28602	0.275	29466	0.275	77465	0.275	78169
0.277	35340	0.277	29613	0.277	28883	0.277	27607	0.277	28605	0.277	29470	0.277	77459	0.277	78169
0.278	35318	0.278	29589	0.278	28853	0.278	27569	0.278	28568	0.278	29434	0.278	77471	0.278	78197
0.28	35300	0.28	29558	0.28	28816	0.28	27544	0.28	28538	0.28	29400	0.28	77467	0.28	78202
0.282	35290	0.282	29545	0.282	28825	0.282	27525	0.282	28516	0.282	29363	0.282	77498	0.282	78181
0.283	35285	0.283	29535	0.283	28852	0.283	27522	0.283	28506	0.283	29348	0.283	77537	0.283	78126
0.285	35289	0.285	29563	0.285	28884	0.285	27534	0.285	28492	0.285	29359	0.285	77533	0.285	78115
0.287	35297	0.287	29570	0.287	28886	0.287	27567	0.287	28476	0.287	29384	0.287	77482	0.287	78133
0.288	35294	0.288	29575	0.288	28870	0.288	27599	0.288	28479	0.288	29420	0.288	77428	0.288	78162
0.29	35280	0.29	29578	0.29	28849	0.29	27622	0.29	28505	0.29	29444	0.29	77425	0.29	78199
0.292	35261	0.292	29584	0.292	28841	0.292	27608	0.292	28556	0.292	29471	0.292	77445	0.292	78224
0.293	35279	0.293	29596	0.293	28838	0.293	27600	0.293	28570	0.293	29468	0.293	77439	0.293	78234
0.295	35307	0.295	29586	0.295	28825	0.295	27585	0.295	28560	0.295	29444	0.295	77432	0.295	78235
0.297	35308	0.297	29585	0.297	28815	0.297	27589	0.297	28541	0.297	29423	0.297	77437	0.297	78251
0.298	35295	0.298	29580	0.298	28820	0.298	27582	0.298	28553	0.298	29424	0.298	77453	0.298	78239
0.3	35271	0.3	29593	0.3	28819	0.3	27561	0.3	28558	0.3	29414	0.3	77429	0.3	78239
0.302	35268	0.302	29583	0.302	28802	0.302	27561	0.302	28569	0.302	29410	0.302	77411	0.302	78204
0.303	35242	0.303	29557	0.303	28788	0.303	27572	0.303	28568	0.303	29419	0.303	77429	0.303	78211
0.305	35211	0.305	29543	0.305	28804	0.305	27602	0.305	28558	0.305	29443	0.305	77463	0.305	78193
0.307	35196	0.307	29547	0.307	28838	0.307	27596	0.307	28534	0.307	29452	0.307	77499	0.307	78175
0.308	35192	0.308	29595	0.308	28857	0.308	27581	0.308	28522	0.308	29427	0.308	77484	0.308	78145
0.31	35209	0.31	29624	0.31	28864	0.31	27575	0.31	28539	0.31	29454	0.31	77488	0.31	78153
0.312	35216	0.312	29656	0.312	28863	0.312	27568	0.312	28564	0.312	29470	0.312	77474	0.312	78182
0.313	35228	0.313	29656	0.313	28868	0.313	27563	0.313	28555	0.313	29484	0.313	77454	0.313	78203
0.315	35247	0.315	29641	0.315	28875	0.315	27562	0.315	28537	0.315	29477	0.315	77450	0.315	78189
0.317	35242	0.317	29608	0.317	28850	0.317	27580	0.317	28518	0.317	29470	0.317	77470	0.317	78165
0.318	35231	0.318	29584	0.318	28812	0.318	27580	0.318	28533	0.318	29467	0.318	77513	0.318	78168
0.32	35209	0.32	29572	0.32	28810	0.32	27559	0.32	28520	0.32	29441	0.32	77526	0.32	78198
0.322	35216	0.322	29567	0.322	28829	0.322	27567	0.322	28517	0.322	29432	0.322	77522	0.322	78172
0.323	35212	0.323	29575	0.323	28848	0.323	27588	0.323	28523	0.323	29450	0.323	77513	0.323	78174
0.325	35220	0.325	29585	0.325	28835	0.325	27600	0.325	28536	0.325	29464	0.325	77514	0.325	78155
0.327	35206	0.327	29605	0.327	28834	0.327	27582	0.327	28561	0.327	29492	0.327	77508	0.327	78174
0.328	35200	0.328	29627	0.328	28849	0.328	27569	0.328	28589	0.328	29492	0.328	77492	0.328	78145
0.33	35162	0.33	29642	0.33	28850	0.33	27566	0.33	28620	0.33	29502	0.33	77498	0.33	78151
0.332	35142	0.332	29647	0.332	28844	0.332	27565	0.332	28619	0.332	29492	0.332	77496	0.332	78163
0.333	35123	0.333	29609	0.333	28818	0.333	27566	0.333	28587	0.333	29493	0.333	77482	0.333	78182
0.335	35139	0.335	29573	0.335	28804	0.335	27571	0.335	28559	0.335	29491	0.335	77468	0.335	78161
0.337	35136	0.337	29560	0.337	28783	0.337	27569	0.337	28555	0.337	29489	0.337	77462	0.337	78173
0.338	35136	0.338	29571	0.338	28774	0.338	27576	0.338	28568	0.338	29503	0.338	77492	0.338	78201
0.34	35116	0.34	29596	0.34	28779	0.34	27607	0.34	28588	0.34	29492	0.34	77471	0.34	78208
0.342	35106	0.342	29600	0.342	28801	0.342	27632	0.342	28596	0.342	29476	0.342	77475	0.342	78212
0.343	35126	0.343	29611	0.343	28825	0.343	27625	0.343	28583	0.343	29479	0.343	77490	0.343	78206
0.345	35165	0.345	29605	0.345	28845	0.345	27611	0.345	28588	0.345	29494	0.345	77522	0.345	78229
0.347	35196	0.347	29606	0.347	28844	0.347	27608	0.347	28590	0.347	29522	0.347	77554	0.347	78220
0.348	35170	0.348	29609	0.348	28831	0.348	27610	0.348	28592	0.348	29516	0.348	77522	0.348	78202
0.35	35139	0.35	29613	0.35	28793	0.35	27599	0.35	28562	0.35	29532	0.35	77468	0.35	78175
0.352	35114	0.352	29600	0.352	28782	0.352	27596	0.352	28550	0.352	29543	0.352	77408	0.352	78151
0.353	35122	0.353	29589	0.353	28772	0.353	27593	0.353	28562	0.353	29565	0.353	77385	0.353	78147
0.355	35134	0.355	29586	0.355	28765	0.355	27571	0.355	28583	0.355	29561	0.355	77403	0.355	78164
0.357	35132	0.357	29593	0.357	28756	0.357	27533	0.357	28580	0.357	29565	0.357	77441	0.357	78163
0.358	35120	0.358	29576	0.358	28749	0.358	27519	0.358	28571	0.358	29554	0.358	77476	0.358	78160
0.36	35130	0.36	29560	0.36	28755	0.36	27532	0.36	28561	0.36	29548	0.36	77483	0.36	78176
0.362	35158	0.362	29552	0.362	28743	0.362	27550	0.362	28546	0.362	29545	0.362	77470	0.362	78175
0.363	35151	0.363	29561	0.363	28737	0.363	27567	0.363	28525	0.363	29575	0.363	77467	0.363	78174
0.365	35110	0.365	29554	0.365	28725	0.365	27547	0.365	28513	0.365	29604	0.365	77459	0.365	78117
0.367	35081	0.367	29535	0.367	28715	0.367	27517	0.367	28526	0.367	29606	0.367	77480	0.367	78112
0.368	35085	0.368	29521	0.368	28726	0.368	27506	0.368	28558	0.368	29589	0.368	77506	0.368	78081
0.37	35084	0.37	29533	0.37	28746	0.37	27545	0.37	28581	0.37	29559	0.37	77517	0.37	78119
0.372	35080	0.372	29570	0.372	28763	0.372	27587	0.372	28580	0.372	29559	0.372	77488	0.372	78138
0.373	35078	0.373	29596	0.373	28747	0.373	27580	0.373	28553	0.373	29554	0.373	77444	0.373	78173
0.375	35084	0.375	29616	0.375	28721	0.375	27546	0.375	28539	0.375	29572	0.375	77443	0.375	78157
0.377	35075	0.377	29633	0.377	28692	0.377	27520	0.377	28534	0.377	29574	0.377	77474	0.377	78142
0.378	35069	0.378	29667	0.378	28675	0.378	27522	0.378	28565	0.378	29568	0.378	77506	0.378	78115
0.38	35102	0.38	29675	0.38	28663	0.38	27515	0.38	28597	0.38	29538	0.38	77497	0.38	78109
0.382	35142	0.382	29645	0.382	28686	0.382	27504	0.382	28618	0.382	29526	0.382	77465	0.382	78109
0.383	35156	0.383	29598	0.383	28720	0.383	27492	0.383	28599	0.383	29545	0.383	77455	0.383	78113
0.385	35123	0.385	29569	0.385	28759	0.385	27505	0.385	28569	0.385	29603	0.385	77479	0.385	78110
0.387	35089	0.387	29561	0.387	28757	0.387	27542	0.387	28545	0.387	29625	0.387	77478	0.387	78120
0.388	35080	0.388	29549	0.388	28715	0.388	27580	0.388	28548	0.388	29632	0.388	77475	0.388	78131
0.39	35076	0.39	29557	0.39	28687	0.39	27607	0.39	28559	0.39	29620	0.39	77480	0.39	78110
0.392	35079	0.392	29588	0.392	28676	0.392	27591	0.392	28572	0.392	29644	0.392	77514	0.392	78090
0.393	35072	0.393	29630	0.393	28685	0.393	27554	0.393	28594	0.393	29622	0.393	77542	0.393	78104
0.395	35066	0.395	29635	0.395	28661	0.395	27535	0.395	28675	0.395	29591	0.395	77542	0.395	78134
0.397	35046	0.397	29613	0.397	28647	0.397	27532	0.397	28735	0.397	29552	0.397	77480	0.397	78166
0.398	35043	0.398	29595	0.398	28672	0.398	27559	0.398	28720	0.398	29565	0.398	77450	0.398	78164
0.4	35038	0.4	29611	0.4	28691	0.4	27542	0.4	28645	0.4	29579	0.4	77464	0.4	78173
0.402	35037	0.402	29626	0.402	28704	0.402	27522	0.402	28611	0.402	29593	0.402	77514	0.402	78192
0.403	35020	0.403	29644	0.403	28672	0.403	27485	0.403	28613	0.403	29596	0.403	77495	0.403	78195
0.405	35014	0.405	29641	0.405	28646	0.405	27480	0.405	28610	0.405	29599	0.405	77450	0.405	78177
0.407	35005	0.407	29629	0.407	28614	0.407	27492	0.407	28593	0.407	29593	0.407	77414	0.407	78096
0.408	35025	0.408	29578	0.408	28617	0.408	27496	0.408	28605	0.408	29578	0.408	77434	0.408	78075
0.41	35007	0.41	29567	0.41	28641	0.41	27494	0.41	28621	0.41	29573	0.41	77489	0.41	78102
0.412	34997	0.412	29594	0.412	28688	0.412	27511	0.412	28638	0.412	29573	0.412	77506	0.412	78145
0.413	34971	0.413	29641	0.413	28697	0.413	27523	0.413	28639	0.413	29591	0.413	77508	0.413	78137
0.415	34988	0.415	29650	0.415	28683	0.415	27527	0.415	28642	0.415	29625	0.415	77526	0.415	78113
0.417	35000	0.417	29624	0.417	28645	0.417	27501	0.417	28641	0.417	29652	0.417	77546	0.417	78120
0.418	35000	0.418	29619	0.418	28650	0.418	27493	0.418	28628	0.418	29661	0.418	77536	0.418	78125
0.42	34985	0.42	29626	0.42	28651	0.42	27522	0.42	28597	0.42	29624	0.42	77499	0.42	78128
0.422	34979	0.422	29639	0.422	28641	0.422	27551	0.422	28608	0.422	29593	0.422	77521	0.422	78135
0.423	34985	0.423	29634	0.423	28655	0.423	27579	0.423	28635	0.423	29601	0.423	77509	0.423	78149
0.425	35009	0.425	29632	0.425	28675	0.425	27592	0.425	28658	0.425	29637	0.425	77478	0.425	78166
0.427	35015	0.427	29618	0.427	28716	0.427	27604	0.427	28629	0.427	29655	0.427	77423	0.427	78152
0.428	35034	0.428	29601	0.428	28724	0.428	27592	0.428	28607	0.428	29642	0.428	77444	0.428	78135
0.43	35023	0.43	29573	0.43	28730	0.43	27578	0.43	28610	0.43	29607	0.43	77478	0.43	78094
0.432	35002	0.432	29561	0.432	28718	0.432	27581	0.432	28643	0.432	29587	0.432	77512	0.432	78104
0.433	34981	0.433	29563	0.433	28681	0.433	27594	0.433	28656	0.433	29580	0.433	77527	0.433	78112
0.435	34980	0.435	29572	0.435	28673	0.435	27599	0.435	28665	0.435	29613	0.435	77513	0.435	78167
0.437	34976	0.437	29586	0.437	28670	0.437	27571	0.437	28653	0.437	29644	0.437	77489	0.437	78179
0.438	34947	0.438	29583	0.438	28677	0.438	27535	0.438	28650	0.438	29646	0.438	77454	0.438	78184
0.44	34928	0.44	29588	0.44	28656	0.44	27524	0.44	28649	0.44	29625	0.44	77434	0.44	78156
0.442	34953	0.442	29582	0.442	28631	0.442	27532	0.442	28641	0.442	29609	0.442	77456	0.442	78137
0.443	34986	0.443	29586	0.443	28620	0.443	27534	0.443	28631	0.443	29599	0.443	77480	0.443	78132
0.445	34983	0.445	29579	0.445	28651	0.445	27524	0.445	28596	0.445	29599	0.445	77507	0.445	78144
0.447	34957	0.447	29593	0.447	28685	0.447	27518	0.447	28593	0.447	29606	0.447	77520	0.447	78153
0.448	34943	0.448	29601	0.448	28709	0.448	27514	0.448	28595	0.448	29624	0.448	77529	0.448	78155
0.45	34961	0.45	29593	0.45	28703	0.45	27496	0.45	28602	0.45	29632	0.45	77517	0.45	78150
0.452	34969	0.452	29573	0.452	28699	0.452	27494	0.452	28602	0.452	29643	0.452	77448	0.452	78139
0.453	34954	0.453	29595	0.453	28691	0.453	27500	0.453	28617	0.453	29630	0.453	77433	0.453	78130
0.455	34938	0.455	29616	0.455	28665	0.455	27526	0.455	28616	0.455	29629	0.455	77442	0.455	78103
0.457	34929	0.457	29635	0.457	28653	0.457	27542	0.457	28617	0.457	29607	0.457	77502	0.457	78076
0.458	34951	0.458	29626	0.458	28645	0.458	27533	0.458	28640	0.458	29602	0.458	77485	0.458	78060
0.46	34950	0.46	29617	0.46	28656	0.46	27524	0.46	28683	0.46	29583	0.46	77452	0.46	78065
0.462	34959	0.462	29612	0.462	28669	0.462	27489	0.462	28702	0.462	29572	0.462	77440	0.462	78096
0.463	34930	0.463	29588	0.463	28665	0.463	27492	0.463	28661	0.463	29593	0.463	77437	0.463	78144
0.465	34935	0.465	29579	0.465	28662	0.465	27505	0.465	28640	0.465	29627	0.465	77442	0.465	78155
0.467	34939	0.467	29572	0.467	28647	0.467	27546	0.467	28642	0.467	29664	0.467	77422	0.467	78156
0.468	34960	0.468	29565	0.468	28657	0.468	27562	0.468	28673	0.468	29672	0.468	77430	0.468	78099
0.47	34970	0.47	29559	0.47	28666	0.47	27554	0.47	28693	0.47	29661	0.47	77446	0.47	78091
0.472	34998	0.472	29565	0.472	28673	0.472	27533	0.472	28701	0.472	29652	0.472	77452	0.472	78088
0.473	35035	0.473	29572	0.473	28696	0.473	27537	0.473	28698	0.473	29634	0.473	77447	0.473	78133
0.475	35058	0.475	29565	0.475	28716	0.475	27552	0.475	28681	0.475	29637	0.475	77479	0.475	78186
0.477	35050	0.477	29561	0.477	28705	0.477	27565	0.477	28647	0.477	29657	0.477	77503	0.477	78201
0.478	35017	0.478	29576	0.478	28665	0.478	27568	0.478	28641	0.478	29690	0.478	77520	0.478	78203
0.48	34985	0.48	29593	0.48	28649	0.48	27570	0.48	28653	0.48	29711	0.48	77504	0.48	78183
0.482	34975	0.482	29609	0.482	28694	0.482	27577	0.482	28653	0.482	29704	0.482	77521	0.482	78174
0.483	34968	0.483	29611	0.483	28735	0.483	27584	0.483	28640	0.483	29702	0.483	77515	0.483	78160
0.485	34957	0.485	29622	0.485	28748	0.485	27578	0.485	28641	0.485	29681	0.485	77518	0.485	78146
0.487	34955	0.487	29624	0.487	28710	0.487	27563	0.487	28675	0.487	29661	0.487	77489	0.487	78153
0.488	34976	0.488	29635	0.488	28657	0.488	27535	0.488	28690	0.488	29653	0.488	77475	0.488	78169
0.49	35025	0.49	29645	0.49	28623	0.49	27532	0.49	28682	0.49	29664	0.49	77443	0.49	78171
0.492	35056	0.492	29640	0.492	28636	0.492	27534	0.492	28672	0.492	29688	0.492	77428	0.492	78175
0.493	35076	0.493	29628	0.493	28674	0.493	27552	0.493	28684	0.493	29690	0.493	77435	0.493	78176
0.495	35079	0.495	29611	0.495	28674	0.495	27565	0.495	28695	0.495	29685	0.495	77421	0.495	78185
0.497	35055	0.497	29604	0.497	28634	0.497	27563	0.497	28668	0.497	29720	0.497	77422	0.497	78170
0.498	35038	0.498	29621	0.498	28605	0.498	27565	0.498	28638	0.498	29726	0.498	77435	0.498	78160
0.5	35029	0.5	29635	0.5	28616	0.5	27558	0.5	28613	0.5	29726	0.5	77511	0.5	78142
0.502	35042	0.502	29631	0.502	28660	0.502	27568	0.502	28637	0.502	29677	0.502	77547	0.502	78153
0.503	35048	0.503	29587	0.503	28679	0.503	27569	0.503	28651	0.503	29675	0.503	77544	0.503	78176
0.505	35072	0.505	29559	0.505	28675	0.505	27572	0.505	28633	0.505	29693	0.505	77493	0.505	78177
0.507	35098	0.507	29567	0.507	28681	0.507	27564	0.507	28615	0.507	29697	0.507	77478	0.507	78167
0.508	35104	0.508	29589	0.508	28688	0.508	27558	0.508	28625	0.508	29685	0.508	77529	0.508	78147
0.51	35062	0.51	29592	0.51	28698	0.51	27525	0.51	28650	0.51	29646	0.51	77567	0.51	78138
0.512	35035	0.512	29582	0.512	28662	0.512	27500	0.512	28669	0.512	29631	0.512	77554	0.512	78137
0.513	35048	0.513	29566	0.513	28640	0.513	27505	0.513	28660	0.513	29630	0.513	77475	0.513	78131
0.515	35113	0.515	29585	0.515	28620	0.515	27527	0.515	28653	0.515	29658	0.515	77425	0.515	78136
0.517	35163	0.517	29595	0.517	28631	0.517	27555	0.517	28641	0.517	29687	0.517	77430	0.517	78144
0.518	35180	0.518	29595	0.518	28649	0.518	27544	0.518	28643	0.518	29721	0.518	77450	0.518	78160
0.52	35164	0.52	29599	0.52	28674	0.52	27552	0.52	28645	0.52	29742	0.52	77482	0.52	78178
0.522	35143	0.522	29615	0.522	28694	0.522	27572	0.522	28633	0.522	29739	0.522	77505	0.522	78166
0.523	35125	0.523	29642	0.523	28699	0.523	27580	0.523	28626	0.523	29749	0.523	77509	0.523	78136
0.525	35110	0.525	29637	0.525	28706	0.525	27541	0.525	28630	0.525	29747	0.525	77493	0.525	78103
0.527	35119	0.527	29629	0.527	28694	0.527	27517	0.527	28651	0.527	29734	0.527	77468	0.527	78116
0.528	35144	0.528	29653	0.528	28690	0.528	27527	0.528	28660	0.528	29684	0.528	77469	0.528	78132
0.53	35168	0.53	29670	0.53	28680	0.53	27543	0.53	28659	0.53	29644	0.53	77453	0.53	78156
0.532	35168	0.532	29673	0.532	28674	0.532	27531	0.532	28651	0.532	29654	0.532	77466	0.532	78128
0.533	35165	0.533	29659	0.533	28636	0.533	27529	0.533	28644	0.533	29675	0.533	77462	0.533	78143
0.535	35162	0.535	29659	0.535	28583	0.535	27538	0.535	28664	0.535	29710	0.535	77453	0.535	78133
0.537	35165	0.537	29663	0.537	28555	0.537	27567	0.537	28679	0.537	29729	0.537	77433	0.537	78155
0.538	35165	0.538	29673	0.538	28579	0.538	27570	0.538	28684	0.538	29722	0.538	77437	0.538	78137
0.54	35156	0.54	29673	0.54	28613	0.54	27571	0.54	28686	0.54	29706	0.54	77419	0.54	78151
0.542	35150	0.542	29655	0.542	28619	0.542	27519	0.542	28679	0.542	29689	0.542	77411	0.542	78155
0.543	35157	0.543	29624	0.543	28623	0.543	27476	0.543	28657	0.543	29678	0.543	77430	0.543	78155
0.545	35168	0.545	29597	0.545	28636	0.545	27465	0.545	28642	0.545	29684	0.545	77480	0.545	78141
0.547	35186	0.547	29598	0.547	28661	0.547	27516	0.547	28647	0.547	29672	0.547	77516	0.547	78119
0.548	35207	0.548	29620	0.548	28657	0.548	27569	0.548	28693	0.548	29690	0.548	77522	0.548	78121
0.55	35236	0.55	29661	0.55	28643	0.55	27582	0.55	28700	0.55	29693	0.55	77534	0.55	78109
0.552	35242	0.552	29679	0.552	28619	0.552	27562	0.552	28683	0.552	29707	0.552	77535	0.552	78104
0.553	35212	0.553	29673	0.553	28611	0.553	27512	0.553	28650	0.553	29695	0.553	77524	0.553	78116
0.555	35188	0.555	29648	0.555	28614	0.555	27515	0.555	28627	0.555	29679	0.555	77497	0.555	78116
0.557	35197	0.557	29643	0.557	28632	0.557	27509	0.557	28599	0.557	29678	0.557	77463	0.557	78129
0.558	35210	0.558	29630	0.558	28626	0.558	27529	0.558	28601	0.558	29692	0.558	77459	0.558	78094
0.56	35233	0.56	29648	0.56	28621	0.56	27543	0.56	28635	0.56	29718	0.56	77458	0.56	78098
0.562	35235	0.562	29667	0.562	28604	0.562	27563	0.562	28682	0.562	29726	0.562	77423	0.562	78109
0.563	35250	0.563	29703	0.563	28621	0.563	27572	0.563	28687	0.563	29735	0.563	77386	0.563	78125
0.565	35239	0.565	29703	0.565	28636	0.565	27576	0.565	28659	0.565	29745	0.565	77391	0.565	78143
0.567	35243	0.567	29682	0.567	28646	0.567	27577	0.567	28632	0.567	29754	0.567	77443	0.567	78137
0.568	35251	0.568	29670	0.568	28652	0.568	27589	0.568	28614	0.568	29761	0.568	77455	0.568	78142
0.57	35216	0.57	29674	0.57	28660	0.57	27585	0.57	28615	0.57	29750	0.57	77428	0.57	78135
0.572	35167	0.572	29676	0.572	28662	0.572	27582	0.572	28599	0.572	29738	0.572	77443	0.572	78143
0.573	35174	0.573	29658	0.573	28626	0.573	27582	0.573	28594	0.573	29725	0.573	77424	0.573	78146
0.575	35218	0.575	29650	0.575	28597	0.575	27581	0.575	28600	0.575	29708	0.575	77459	0.575	78157
0.577	35285	0.577	29649	0.577	28588	0.577	27580	0.577	28663	0.577	29704	0.577	77453	0.577	78154
0.578	35297	0.578	29648	0.578	28600	0.578	27574	0.578	28723	0.578	29701	0.578	77481	0.578	78172
0.58	35298	0.58	29629	0.58	28591	0.58	27568	0.58	28716	0.58	29715	0.58	77456	0.58	78180
0.582	35250	0.582	29624	0.582	28594	0.582	27582	0.582	28672	0.582	29698	0.582	77432	0.582	78203
0.583	35209	0.583	29625	0.583	28625	0.583	27590	0.583	28629	0.583	29664	0.583	77431	0.583	78169
0.585	35214	0.585	29655	0.585	28685	0.585	27596	0.585	28620	0.585	29637	0.585	77478	0.585	78137
0.587	35229	0.587	29695	0.587	28689	0.587	27599	0.587	28619	0.587	29658	0.587	77509	0.587	78110
0.588	35261	0.588	29708	0.588	28660	0.588	27606	0.588	28621	0.588	29694	0.588	77513	0.588	78088
0.59	35286	0.59	29690	0.59	28599	0.59	27632	0.59	28638	0.59	29693	0.59	77483	0.59	78100
0.592	35291	0.592	29658	0.592	28591	0.592	27634	0.592	28645	0.592	29704	0.592	77479	0.592	78126
0.593	35263	0.593	29668	0.593	28603	0.593	27626	0.593	28664	0.593	29726	0.593	77482	0.593	78184
0.595	35241	0.595	29664	0.595	28605	0.595	27598	0.595	28682	0.595	29732	0.595	77511	0.595	78157
0.597	35264	0.597	29679	0.597	28593	0.597	27591	0.597	28685	0.597	29683	0.597	77482	0.597	78087
0.598	35283	0.598	29695	0.598	28583	0.598	27598	0.598	28669	0.598	29635	0.598	77481	0.598	78053
0.6	35289	0.6	29729	0.6	28618	0.6	27618	0.6	28651	0.6	29635	0.6	77449	0.6	78093
0.602	35298	0.602	29751	0.602	28659	0.602	27629	0.602	28650	0.602	29661	0.602	77440	0.602	78146
0.603	35289	0.603	29734	0.603	28655	0.603	27643	0.603	28633	0.603	29650	0.603	77453	0.603	78168
0.605	35231	0.605	29683	0.605	28626	0.605	27647	0.605	28641	0.605	29633	0.605	77498	0.605	78142
0.607	35185	0.607	29641	0.607	28600	0.607	27657	0.607	28669	0.607	29598	0.607	77555	0.607	78124
0.608	35195	0.608	29623	0.608	28611	0.608	27660	0.608	28693	0.608	29583	0.608	77577	0.608	78118
0.61	35247	0.61	29655	0.61	28617	0.61	27678	0.61	28679	0.61	29590	0.61	77538	0.61	78144
0.612	35300	0.612	29708	0.612	28627	0.612	27697	0.612	28644	0.612	29595	0.612	77481	0.612	78167
0.613	35321	0.613	29747	0.613	28626	0.613	27694	0.613	28634	0.613	29607	0.613	77430	0.613	78156
0.615	35343	0.615	29757	0.615	28630	0.615	27679	0.615	28623	0.615	29613	0.615	77413	0.615	78131
0.617	35319	0.617	29745	0.617	28623	0.617	27657	0.617	28625	0.617	29630	0.617	77436	0.617	78089
0.618	35293	0.618	29730	0.618	28628	0.618	27656	0.618	28596	0.618	29648	0.618	77449	0.618	78101
0.62	35262	0.62	29725	0.62	28643	0.62	27665	0.62	28587	0.62	29651	0.62	77456	0.62	78150
0.622	35260	0.622	29702	0.622	28626	0.622	27672	0.622	28586	0.622	29659	0.622	77447	0.622	78196
0.623	35237	0.623	29719	0.623	28609	0.623	27658	0.623	28606	0.623	29654	0.623	77460	0.623	78204
0.625	35225	0.625	29733	0.625	28593	0.625	27652	0.625	28615	0.625	29632	0.625	77475	0.625	78149
0.627	35210	0.627	29732	0.627	28611	0.627	27665	0.627	28610	0.627	29620	0.627	77498	0.627	78093
0.628	35229	0.628	29701	0.628	28639	0.628	27716	0.628	28592	0.628	29615	0.628	77486	0.628	78067
0.63	35250	0.63	29681	0.63	28670	0.63	27746	0.63	28589	0.63	29632	0.63	77480	0.63	78076
0.632	35274	0.632	29717	0.632	28675	0.632	27755	0.632	28576	0.632	29626	0.632	77476	0.632	78082
0.633	35302	0.633	29760	0.633	28657	0.633	27738	0.633	28582	0.633	29623	0.633	77468	0.633	78061
0.635	35302	0.635	29792	0.635	28624	0.635	27715	0.635	28575	0.635	29607	0.635	77466	0.635	78063
0.637	35306	0.637	29772	0.637	28617	0.637	27701	0.637	28597	0.637	29604	0.637	77455	0.637	78115
0.638	35298	0.638	29738	0.638	28633	0.638	27680	0.638	28590	0.638	29593	0.638	77443	0.638	78149
0.64	35286	0.64	29725	0.64	28648	0.64	27653	0.64	28582	0.64	29602	0.64	77448	0.64	78196
0.642	35286	0.642	29733	0.642	28671	0.642	27629	0.642	28555	0.642	29594	0.642	77452	0.642	78203
0.643	35304	0.643	29755	0.643	28670	0.643	27632	0.643	28559	0.643	29600	0.643	77488	0.643	78201
0.645	35318	0.645	29746	0.645	28665	0.645	27648	0.645	28571	0.645	29600	0.645	77517	0.645	78154
0.647	35302	0.647	29731	0.647	28633	0.647	27669	0.647	28595	0.647	29628	0.647	77527	0.647	78121
0.648	35258	0.648	29734	0.648	28619	0.648	27694	0.648	28607	0.648	29633	0.648	77505	0.648	78117
0.65	35253	0.65	29758	0.65	28620	0.65	27721	0.65	28611	0.65	29607	0.65	77445	0.65	78147
0.652	35257	0.652	29766	0.652	28639	0.652	27719	0.652	28586	0.652	29555	0.652	77412	0.652	78183
0.653	35259	0.653	29757	0.653	28663	0.653	27704	0.653	28550	0.653	29541	0.653	77405	0.653	78186
0.655	35257	0.655	29732	0.655	28665	0.655	27721	0.655	28540	0.655	29538	0.655	77414	0.655	78198
0.657	35248	0.657	29725	0.657	28667	0.657	27745	0.657	28537	0.657	29556	0.657	77447	0.657	78169
0.658	35241	0.658	29720	0.658	28643	0.658	27756	0.658	28551	0.658	29560	0.658	77493	0.658	78157
0.66	35246	0.66	29730	0.66	28620	0.66	27736	0.66	28530	0.66	29544	0.66	77515	0.66	78085
0.662	35267	0.662	29728	0.662	28628	0.662	27725	0.662	28517	0.662	29534	0.662	77507	0.662	78078
0.663	35320	0.663	29726	0.663	28650	0.663	27718	0.663	28539	0.663	29545	0.663	77464	0.663	78096
0.665	35332	0.665	29706	0.665	28688	0.665	27723	0.665	28555	0.665	29570	0.665	77463	0.665	78131
0.667	35313	0.667	29707	0.667	28675	0.667	27709	0.667	28565	0.667	29573	0.667	77468	0.667	78132
0.668	35279	0.668	29704	0.668	28661	0.668	27704	0.668	28522	0.668	29549	0.668	77473	0.668	78121
0.67	35282	0.67	29704	0.67	28648	0.67	27706	0.67	28500	0.67	29549	0.67	77491	0.67	78136
0.672	35314	0.672	29698	0.672	28662	0.672	27738	0.672	28490	0.672	29561	0.672	77499	0.672	78138
0.673	35360	0.673	29695	0.673	28681	0.673	27752	0.673	28483	0.673	29581	0.673	77531	0.673	78122
0.675	35364	0.675	29717	0.675	28678	0.675	27746	0.675	28484	0.675	29592	0.675	77503	0.675	78093
0.677	35352	0.677	29732	0.677	28665	0.677	27731	0.677	28483	0.677	29596	0.677	77457	0.677	78100
0.678	35327	0.678	29720	0.678	28648	0.678	27723	0.678	28483	0.678	29584	0.678	77442	0.678	78114
0.68	35319	0.68	29688	0.68	28676	0.68	27718	0.68	28473	0.68	29561	0.68	77446	0.68	78123
0.682	35325	0.682	29637	0.682	28701	0.682	27736	0.682	28477	0.682	29551	0.682	77509	0.682	78103
0.683	35327	0.683	29633	0.683	28737	0.683	27776	0.683	28494	0.683	29550	0.683	77518	0.683	78090
0.685	35343	0.685	29642	0.685	28718	0.685	27794	0.685	28509	0.685	29560	0.685	77516	0.685	78082
0.687	35348	0.687	29685	0.687	28698	0.687	27789	0.687	28513	0.687	29574	0.687	77481	0.687	78115
0.688	35329	0.688	29708	0.688	28676	0.688	27761	0.688	28523	0.688	29579	0.688	77463	0.688	78153
0.69	35283	0.69	29689	0.69	28694	0.69	27747	0.69	28515	0.69	29579	0.69	77474	0.69	78148
0.692	35273	0.692	29661	0.692	28704	0.692	27748	0.692	28498	0.692	29556	0.692	77453	0.692	78120
0.693	35300	0.693	29640	0.693	28711	0.693	27760	0.693	28479	0.693	29543	0.693	77450	0.693	78105
0.695	35354	0.695	29657	0.695	28720	0.695	27754	0.695	28482	0.695	29540	0.695	77446	0.695	78114
0.697	35383	0.697	29667	0.697	28732	0.697	27725	0.697	28483	0.697	29543	0.697	77440	0.697	78130
0.698	35384	0.698	29657	0.698	28746	0.698	27698	0.698	28483	0.698	29536	0.698	77448	0.698	78116
0.7	35392	0.7	29665	0.7	28749	0.7	27687	0.7	28454	0.7	29531	0.7	77450	0.7	78091
0.702	35403	0.702	29670	0.702	28764	0.702	27670	0.702	28425	0.702	29541	0.702	77465	0.702	78061
0.703	35419	0.703	29689	0.703	28771	0.703	27661	0.703	28381	0.703	29574	0.703	77423	0.703	78054
0.705	35402	0.705	29670	0.705	28760	0.705	27654	0.705	28386	0.705	29605	0.705	77401	0.705	78064
0.707	35351	0.707	29626	0.707	28727	0.707	27669	0.707	28402	0.707	29613	0.707	77415	0.707	78068
0.708	35295	0.708	29601	0.708	28706	0.708	27702	0.708	28442	0.708	29589	0.708	77461	0.708	78066
0.71	35286	0.71	29603	0.71	28699	0.71	27725	0.71	28460	0.71	29568	0.71	77467	0.71	78069
0.712	35308	0.712	29642	0.712	28727	0.712	27731	0.712	28454	0.712	29556	0.712	77452	0.712	78058
0.713	35342	0.713	29644	0.713	28728	0.713	27710	0.713	28461	0.713	29563	0.713	77436	0.713	78076
0.715	35369	0.715	29646	0.715	28723	0.715	27693	0.715	28467	0.715	29589	0.715	77461	0.715	78099
0.717	35394	0.717	29625	0.717	28714	0.717	27674	0.717	28479	0.717	29616	0.717	77487	0.717	78104
0.718	35427	0.718	29612	0.718	28730	0.718	27643	0.718	28448	0.718	29618	0.718	77511	0.718	78082
0.72	35457	0.72	29580	0.72	28735	0.72	27645	0.72	28419	0.72	29587	0.72	77480	0.72	78087
0.722	35462	0.722	29571	0.722	28765	0.722	27664	0.722	28394	0.722	29541	0.722	77454	0.722	78144
0.723	35477	0.723	29583	0.723	28784	0.723	27694	0.723	28398	0.723	29527	0.723	77426	0.723	78213
0.725	35457	0.725	29589	0.725	28800	0.725	27721	0.725	28404	0.725	29508	0.725	77443	0.725	78290
0.727	35456	0.727	29594	0.727	28786	0.727	27721	0.727	28446	0.727	29518	0.727	77450	0.727	78382
0.728	35428	0.728	29576	0.728	28766	0.728	27702	0.728	28468	0.728	29542	0.728	77468	0.728	78541
0.73	35405	0.73	29578	0.73	28778	0.73	27671	0.73	28474	0.73	29570	0.73	77496	0.73	78687
0.732	35365	0.732	29556	0.732	28789	0.732	27656	0.732	28432	0.732	29595	0.732	77509	0.732	78807
0.733	35343	0.733	29558	0.733	28794	0.733	27645	0.733	28412	0.733	29576	0.733	77504	0.733	78944
0.735	35336	0.735	29562	0.735	28796	0.735	27642	0.735	28403	0.735	29561	0.735	77496	0.735	79350
0.737	35378	0.737	29578	0.737	28781	0.737	27647	0.737	28421	0.737	29568	0.737	77472	0.737	80203
0.738	35422	0.738	29574	0.738	28753	0.738	27665	0.738	28447	0.738	29589	0.738	77487	0.738	81500
0.74	35460	0.74	29574	0.74	28732	0.74	27674	0.74	28476	0.74	29592	0.74	77482	0.74	82664
0.742	35461	0.742	29582	0.742	28741	0.742	27673	0.742	28489	0.742	29558	0.742	77509	0.742	83032
0.743	35434	0.743	29584	0.743	28760	0.743	27702	0.743	28454	0.743	29534	0.743	77492	0.743	82330
0.745	35427	0.745	29573	0.745	28755	0.745	27722	0.745	28411	0.745	29529	0.745	77468	0.745	81111
0.747	35430	0.747	29562	0.747	28748	0.747	27748	0.747	28408	0.747	29542	0.747	77459	0.747	80055
0.748	35439	0.748	29572	0.748	28763	0.748	27775	0.748	28420	0.748	29553	0.748	77481	0.748	79460
0.75	35443	0.75	29579	0.75	28782	0.75	27819	0.75	28407	0.75	29568	0.75	77524	0.75	79176
0.752	35427	0.752	29582	0.752	28763	0.752	27903	0.752	28361	0.752	29572	0.752	77549	0.752	79086
0.753	35413	0.753	29571	0.753	28746	0.753	28006	0.753	28335	0.753	29571	0.753	77554	0.753	79120
0.755	35373	0.755	29582	0.755	28738	0.755	28168	0.755	28345	0.755	29554	0.755	77562	0.755	79291
0.757	35376	0.757	29587	0.757	28761	0.757	28338	0.757	28398	0.757	29563	0.757	77589	0.757	79561
0.758	35378	0.758	29567	0.758	28759	0.758	28541	0.758	28445	0.758	29581	0.758	77665	0.758	79829
0.76	35411	0.76	29526	0.76	28749	0.76	28748	0.76	28471	0.76	29597	0.76	77854	0.76	79986
0.762	35457	0.762	29502	0.762	28732	0.762	29024	0.762	28438	0.762	29570	0.762	78267	0.762	79960
0.763	35495	0.763	29533	0.763	28747	0.763	29371	0.763	28392	0.763	29539	0.763	79232	0.763	79820
0.765	35524	0.765	29631	0.765	28768	0.765	29838	0.765	28361	0.765	29531	0.765	80903	0.765	79607
0.767	35509	0.767	29785	0.767	28790	0.767	30375	0.767	28362	0.767	29553	0.767	83084	0.767	79379
0.768	35524	0.768	30043	0.768	28785	0.768	30933	0.768	28377	0.768	29581	0.768	85014	0.768	79154
0.77	35520	0.77	30458	0.77	28783	0.77	31431	0.77	28382	0.77	29629	0.77	85910	0.77	78969
0.772	35579	0.772	31067	0.772	28793	0.772	31836	0.772	28379	0.772	29699	0.772	85526	0.772	78797
0.773	35756	0.773	31861	0.773	28799	0.773	32167	0.773	28368	0.773	29792	0.773	84205	0.773	78671
0.775	36098	0.775	32768	0.775	28803	0.775	32394	0.775	28359	0.775	29911	0.775	82621	0.775	78555
0.777	36555	0.777	33690	0.777	28816	0.777	32533	0.777	28356	0.777	30048	0.777	81278	0.777	78493
0.778	36905	0.778	34477	0.778	28851	0.778	32629	0.778	28366	0.778	30207	0.778	80373	0.778	78418
0.78	36948	0.78	34994	0.78	28913	0.78	32729	0.78	28373	0.78	30386	0.78	79898	0.78	78335
0.782	36664	0.782	35207	0.782	29029	0.782	32804	0.782	28386	0.782	30667	0.782	79639	0.782	78282
0.783	36220	0.783	35129	0.783	29312	0.783	32861	0.783	28404	0.783	31240	0.783	79432	0.783	78289
0.785	35881	0.785	34893	0.785	29966	0.785	32958	0.785	28429	0.785	32291	0.785	79155	0.785	78321
0.787	35723	0.787	34772	0.787	31213	0.787	33113	0.787	28427	0.787	33691	0.787	78857	0.787	78297
0.788	35724	0.788	35024	0.788	33150	0.788	33278	0.788	28391	0.788	34879	0.788	78606	0.788	78268
0.79	35821	0.79	35641	0.79	35393	0.79	33376	0.79	28373	0.79	35157	0.79	78438	0.79	78271
0.792	36023	0.792	36111	0.792	37207	0.792	33437	0.792	28332	0.792	34393	0.792	78418	0.792	78269
0.793	36346	0.793	35886	0.793	37877	0.793	33486	0.793	28327	0.793	33051	0.793	78500	0.793	78240
0.795	36728	0.795	34779	0.795	37309	0.795	33552	0.795	28324	0.795	31741	0.795	78649	0.795	78193
0.797	37068	0.797	33245	0.797	35969	0.797	33609	0.797	28341	0.797	30828	0.797	78794	0.797	78191
0.798	37231	0.798	31857	0.798	34470	0.798	33639	0.798	28351	0.798	30365	0.798	78929	0.798	78172
0.8	37211	0.8	30917	0.8	33211	0.8	33629	0.8	28355	0.8	30316	0.8	79058	0.8	78174
0.802	36988	0.802	30454	0.802	32245	0.802	33603	0.802	28381	0.802	30568	0.802	79188	0.802	78192
0.803	36701	0.803	30336	0.803	31533	0.803	33551	0.803	28396	0.803	31093	0.803	79293	0.803	78207
0.805	36439	0.805	30542	0.805	30966	0.805	33474	0.805	28388	0.805	31812	0.805	79356	0.805	78204
0.807	36223	0.807	31047	0.807	30525	0.807	33362	0.807	28370	0.807	32600	0.807	79335	0.807	78161
0.808	36050	0.808	31906	0.808	30151	0.808	33247	0.808	28358	0.808	33244	0.808	79281	0.808	78140
0.81	35877	0.81	33026	0.81	29856	0.81	33131	0.81	28372	0.81	33588	0.81	79209	0.81	78145
0.812	35740	0.812	34216	0.812	29652	0.812	33019	0.812	28362	0.812	33551	0.812	79122	0.812	78144
0.813	35640	0.813	35186	0.813	29535	0.813	32900	0.813	28359	0.813	33201	0.813	79008	0.813	78126
0.815	35575	0.815	35751	0.815	29472	0.815	32773	0.815	28350	0.815	32692	0.815	78893	0.815	78115
0.817	35529	0.817	35765	0.817	29426	0.817	32657	0.817	28349	0.817	32156	0.817	78781	0.817	78131
0.818	35480	0.818	35318	0.818	29420	0.818	32525	0.818	28345	0.818	31640	0.818	78694	0.818	78142
0.82	35442	0.82	34581	0.82	29431	0.82	32397	0.82	28319	0.82	31177	0.82	78596	0.82	78126
0.822	35407	0.822	33850	0.822	29465	0.822	32271	0.822	28341	0.822	30797	0.822	78510	0.822	78120
0.823	35368	0.823	33187	0.823	29505	0.823	32133	0.823	28362	0.823	30525	0.823	78416	0.823	78137
0.825	35331	0.825	32619	0.825	29523	0.825	31950	0.825	28368	0.825	30336	0.825	78326	0.825	78151
0.827	35310	0.827	32120	0.827	29522	0.827	31756	0.827	28348	0.827	30202	0.827	78229	0.827	78166
0.828	35319	0.828	31708	0.828	29519	0.828	31586	0.828	28328	0.828	30111	0.828	78145	0.828	78162
0.83	35331	0.83	31385	0.83	29532	0.83	31427	0.83	28316	0.83	30044	0.83	78092	0.83	78177
0.832	35341	0.832	31122	0.832	29530	0.832	31288	0.832	28323	0.832	29997	0.832	78072	0.832	78154
0.833	35352	0.833	30914	0.833	29511	0.833	31147	0.833	28307	0.833	29970	0.833	78065	0.833	78153
0.835	35351	0.835	30738	0.835	29455	0.835	31027	0.835	28311	0.835	29940	0.835	78029	0.835	78120
0.837	35334	0.837	30584	0.837	29398	0.837	30860	0.837	28308	0.837	29905	0.837	77965	0.837	78145
0.838	35310	0.838	30443	0.838	29310	0.838	30693	0.838	28313	0.838	29838	0.838	77900	0.838	78161
0.84	35326	0.84	30334	0.84	29265	0.84	30545	0.84	28317	0.84	29788	0.84	77855	0.84	78170
0.842	35326	0.842	30245	0.842	29237	0.842	30416	0.842	28343	0.842	29759	0.842	77824	0.842	78134
0.843	35327	0.843	30177	0.843	29233	0.843	30262	0.843	28440	0.843	29761	0.843	77800	0.843	78107
0.845	35305	0.845	30126	0.845	29197	0.845	30070	0.845	28653	0.845	29742	0.845	77765	0.845	78120
0.847	35319	0.847	30044	0.847	29130	0.847	29911	0.847	28977	0.847	29724	0.847	77766	0.847	78146
0.848	35304	0.848	29991	0.848	29055	0.848	29793	0.848	29370	0.848	29705	0.848	77757	0.848	78139
0.85	35266	0.85	29918	0.85	29012	0.85	29707	0.85	29689	0.85	29699	0.85	77746	0.85	78138
0.852	35212	0.852	29857	0.852	28990	0.852	29629	0.852	29838	0.852	29695	0.852	77741	0.852	78128
0.853	35204	0.853	29802	0.853	28978	0.853	29529	0.853	29797	0.853	29701	0.853	77765	0.853	78124
0.855	35227	0.855	29761	0.855	28963	0.855	29430	0.855	29635	0.855	29717	0.855	77766	0.855	78115
0.857	35284	0.857	29784	0.857	28936	0.857	29308	0.857	29417	0.857	29737	0.857	77718	0.857	78139
0.858	35301	0.858	29788	0.858	28904	0.858	29204	0.858	29210	0.858	29744	0.858	77679	0.858	78156
0.86	35290	0.86	29792	0.86	28865	0.86	29087	0.86	29043	0.86	29744	0.86	77649	0.86	78154
0.862	35272	0.862	29765	0.862	28850	0.862	28974	0.862	28892	0.862	29739	0.862	77637	0.862	78152
0.863	35252	0.863	29699	0.863	28845	0.863	28903	0.863	28770	0.863	29730	0.863	77622	0.863	78186
0.865	35225	0.865	29644	0.865	28858	0.865	28859	0.865	28685	0.865	29727	0.865	77576	0.865	78194
0.867	35174	0.867	29588	0.867	28852	0.867	28808	0.867	28655	0.867	29733	0.867	77551	0.867	78160
0.868	35162	0.868	29571	0.868	28833	0.868	28737	0.868	28657	0.868	29742	0.868	77516	0.868	78113
0.87	35169	0.87	29578	0.87	28779	0.87	28657	0.87	28739	0.87	29748	0.87	77571	0.87	78106
0.872	35178	0.872	29585	0.872	28755	0.872	28602	0.872	28887	0.872	29736	0.872	77599	0.872	78137
0.873	35191	0.873	29590	0.873	28762	0.873	28544	0.873	29113	0.873	29701	0.873	77599	0.873	78169
0.875	35181	0.875	29569	0.875	28809	0.875	28511	0.875	29422	0.875	29678	0.875	77562	0.875	78174
0.877	35179	0.877	29544	0.877	28817	0.877	28470	0.877	29796	0.877	29667	0.877	77547	0.877	78125
0.878	35158	0.878	29530	0.878	28820	0.878	28450	0.878	30175	0.878	29667	0.878	77530	0.878	78083
0.88	35158	0.88	29521	0.88	28813	0.88	28451	0.88	30494	0.88	29682	0.88	77500	0.88	78084
0.882	35140	0.882	29519	0.882	28814	0.882	28462	0.882	30776	0.882	29689	0.882	77466	0.882	78110
0.883	35116	0.883	29507	0.883	28788	0.883	28512	0.883	30990	0.883	29675	0.883	77465	0.883	78132
0.885	35101	0.885	29505	0.885	28748	0.885	28579	0.885	31107	0.885	29637	0.885	77481	0.885	78133
0.887	35116	0.887	29513	0.887	28726	0.887	28680	0.887	31106	0.887	29626	0.887	77469	0.887	78132
0.888	35141	0.888	29521	0.888	28724	0.888	28797	0.888	31028	0.888	29644	0.888	77446	0.888	78119
0.89	35131	0.89	29535	0.89	28713	0.89	28947	0.89	30900	0.89	29693	0.89	77430	0.89	78112
0.892	35089	0.892	29537	0.892	28700	0.892	29117	0.892	30731	0.892	29709	0.892	77431	0.892	78093
0.893	35075	0.893	29519	0.893	28696	0.893	29310	0.893	30530	0.893	29708	0.893	77454	0.893	78098
0.895	35096	0.895	29486	0.895	28691	0.895	29523	0.895	30312	0.895	29661	0.895	77463	0.895	78102
0.897	35134	0.897	29475	0.897	28678	0.897	29780	0.897	30089	0.897	29621	0.897	77488	0.897	78131
0.898	35129	0.898	29492	0.898	28665	0.898	30044	0.898	29891	0.898	29606	0.898	77451	0.898	78144
0.9	35121	0.9	29500	0.9	28667	0.9	30326	0.9	29709	0.9	29603	0.9	77456	0.9	78149
0.902	35083	0.902	29475	0.902	28673	0.902	30629	0.902	29551	0.902	29622	0.902	77447	0.902	78156
0.903	35057	0.903	29429	0.903	28656	0.903	30957	0.903	29412	0.903	29614	0.903	77470	0.903	78180
0.905	35049	0.905	29386	0.905	28661	0.905	31295	0.905	29279	0.905	29608	0.905	77465	0.905	78188
0.907	35073	0.907	29367	0.907	28656	0.907	31584	0.907	29181	0.907	29597	0.907	77444	0.907	78156
0.908	35086	0.908	29382	0.908	28640	0.908	31821	0.908	29111	0.908	29584	0.908	77421	0.908	78113
0.91	35064	0.91	29410	0.91	28608	0.91	32059	0.91	29041	0.91	29569	0.91	77411	0.91	78135
0.912	35056	0.912	29446	0.912	28578	0.912	32346	0.912	28964	0.912	29560	0.912	77438	0.912	78181
0.913	35066	0.913	29446	0.913	28581	0.913	32665	0.913	28860	0.913	29564	0.913	77467	0.913	78196
0.915	35085	0.915	29417	0.915	28601	0.915	32939	0.915	28798	0.915	29556	0.915	77483	0.915	78180
0.917	35105	0.917	29391	0.917	28622	0.917	33153	0.917	28754	0.917	29547	0.917	77460	0.917	78183
0.918	35097	0.918	29385	0.918	28629	0.918	33357	0.918	28728	0.918	29552	0.918	77406	0.918	78161
0.92	35088	0.92	29399	0.92	28609	0.92	33545	0.92	28705	0.92	29577	0.92	77386	0.92	78145
0.922	35089	0.922	29388	0.922	28617	0.922	33731	0.922	28684	0.922	29563	0.922	77417	0.922	78152
0.923	35110	0.923	29387	0.923	28628	0.923	33882	0.923	28666	0.923	29560	0.923	77465	0.923	78225
0.925	35115	0.925	29389	0.925	28624	0.925	34010	0.925	28637	0.925	29553	0.925	77448	0.925	78276
0.927	35074	0.927	29396	0.927	28610	0.927	34102	0.927	28611	0.927	29580	0.927	77429	0.927	78258
0.928	35039	0.928	29385	0.928	28595	0.928	34160	0.928	28579	0.928	29576	0.928	77423	0.928	78230
0.93	35040	0.93	29373	0.93	28596	0.93	34182	0.93	28533	0.93	29566	0.93	77469	0.93	78195
0.932	35042	0.932	29374	0.932	28599	0.932	34190	0.932	28510	0.932	29568	0.932	77507	0.932	78203
0.933	35029	0.933	29381	0.933	28601	0.933	34138	0.933	28511	0.933	29592	0.933	77538	0.933	78183
0.935	35012	0.935	29397	0.935	28606	0.935	34086	0.935	28531	0.935	29612	0.935	77522	0.935	78188
0.937	35007	0.937	29422	0.937	28588	0.937	34031	0.937	28509	0.937	29598	0.937	77483	0.937	78185
0.938	35021	0.938	29408	0.938	28552	0.938	33985	0.938	28500	0.938	29570	0.938	77454	0.938	78202
0.94	35023	0.94	29369	0.94	28516	0.94	33910	0.94	28500	0.94	29556	0.94	77470	0.94	78196
0.942	35014	0.942	29332	0.942	28525	0.942	33782	0.942	28504	0.942	29553	0.942	77473	0.942	78179
0.943	34996	0.943	29332	0.943	28559	0.943	33650	0.943	28507	0.943	29548	0.943	77463	0.943	78192
0.945	34985	0.945	29366	0.945	28595	0.945	33499	0.945	28494	0.945	29545	0.945	77450	0.945	78212
0.947	34982	0.947	29408	0.947	28582	0.947	33346	0.947	28477	0.947	29534	0.947	77429	0.947	78212
0.948	34986	0.948	29424	0.948	28552	0.948	33172	0.948	28451	0.948	29530	0.948	77458	0.948	78163
0.95	34988	0.95	29410	0.95	28524	0.95	32984	0.95	28425	0.95	29548	0.95	77470	0.95	78133
0.952	34991	0.952	29389	0.952	28530	0.952	32801	0.952	28409	0.952	29568	0.952	77458	0.952	78128
0.953	34983	0.953	29388	0.953	28540	0.953	32619	0.953	28393	0.953	29583	0.953	77414	0.953	78150
0.955	34956	0.955	29392	0.955	28541	0.955	32463	0.955	28384	0.955	29567	0.955	77392	0.955	78148
0.957	34951	0.957	29372	0.957	28534	0.957	32309	0.957	28382	0.957	29543	0.957	77406	0.957	78169
0.958	34949	0.958	29372	0.958	28536	0.958	32158	0.958	28371	0.958	29524	0.958	77428	0.958	78179
0.96	34955	0.96	29343	0.96	28556	0.96	31984	0.96	28388	0.96	29517	0.96	77451	0.96	78145
0.962	34948	0.962	29332	0.962	28569	0.962	31791	0.962	28414	0.962	29518	0.962	77489	0.962	78135
0.963	34942	0.963	29307	0.963	28586	0.963	31621	0.963	28440	0.963	29498	0.963	77500	0.963	78145
0.965	34936	0.965	29320	0.965	28560	0.965	31471	0.965	28444	0.965	29478	0.965	77486	0.965	78175
0.967	34952	0.967	29335	0.967	28513	0.967	31363	0.967	28440	0.967	29475	0.967	77457	0.967	78159
0.968	34975	0.968	29351	0.968	28483	0.968	31241	0.968	28440	0.968	29504	0.968	77419	0.968	78131
0.97	34997	0.97	29361	0.97	28499	0.97	31105	0.97	28413	0.97	29514	0.97	77388	0.97	78112
0.972	34986	0.972	29362	0.972	28527	0.972	30949	0.972	28383	0.972	29512	0.972	77391	0.972	78120
0.973	34988	0.973	29345	0.973	28542	0.973	30838	0.973	28376	0.973	29502	0.973	77430	0.973	78135
0.975	34991	0.975	29333	0.975	28550	0.975	30768	0.975	28384	0.975	29494	0.975	77463	0.975	78146
0.977	34985	0.977	29313	0.977	28564	0.977	30706	0.977	28381	0.977	29483	0.977	77482	0.977	78149
0.978	34936	0.978	29327	0.978	28552	0.978	30605	0.978	28366	0.978	29471	0.978	77494	0.978	78162
0.98	34897	0.98	29333	0.98	28531	0.98	30500	0.98	28349	0.98	29468	0.98	77519	0.98	78178
0.982	34894	0.982	29311	0.982	28510	0.982	30398	0.982	28373	0.982	29476	0.982	77486	0.982	78144
0.983	34907	0.983	29292	0.983	28509	0.983	30309	0.983	28377	0.983	29472	0.983	77478	0.983	78093
0.985	34912	0.985	29286	0.985	28504	0.985	30216	0.985	28389	0.985	29484	0.985	77466	0.985	78066
0.987	34914	0.987	29317	0.987	28490	0.987	30155	0.987	28388	0.987	29500	0.987	77487	0.987	78118
0.988	34959	0.988	29323	0.988	28487	0.988	30106	0.988	28391	0.988	29518	0.988	77454	0.988	78169
0.99	34995	0.99	29344	0.99	28498	0.99	30028	0.99	28397	0.99	29511	0.99	77389	0.99	78190
0.992	34972	0.992	29367	0.992	28525	0.992	29943	0.992	28392	0.992	29496	0.992	77363	0.992	78154
0.993	34916	0.993	29379	0.993	28547	0.993	29839	0.993	28397	0.993	29490	0.993	77370	0.993	78119
0.995	34885	0.995	29360	0.995	28547	0.995	29788	0.995	28417	0.995	29495	0.995	77434	0.995	78104
0.997	34899	0.997	29310	0.997	28533	0.997	29741	0.997	28428	0.997	29480	0.997	77461	0.997	78105
0.998	34898	0.998	29290	0.998	28514	0.998	29726	0.998	28431	0.998	29461	0.998	77449	0.998	78077
1	34900	1	29298	1	28513	1	29682	1	28423	1	29447	1	77430	1	78071
1.002	34890	1.002	29356	1.002	28526	1.002	29612	1.002	28426	1.002	29474	1.002	77433	1.002	78091
1.003	34902	1.003	29370	1.003	28539	1.003	29535	1.003	28438	1.003	29487	1.003	77431	1.003	78172
1.005	34886	1.005	29345	1.005	28538	1.005	29478	1.005	28428	1.005	29496	1.005	77400	1.005	78225
1.007	34876	1.007	29289	1.007	28526	1.007	29473	1.007	28423	1.007	29452	1.007	77365	1.007	78204
1.008	34875	1.008	29278	1.008	28514	1.008	29458	1.008	28396	1.008	29418	1.008	77394	1.008	78128
1.01	34885	1.01	29302	1.01	28504	1.01	29436	1.01	28417	1.01	29403	1.01	77419	1.01	78075
1.012	34907	1.012	29321	1.012	28493	1.012	29381	1.012	28434	1.012	29442	1.012	77447	1.012	78092
1.013	34932	1.013	29313	1.013	28493	1.013	29332	1.013	28434	1.013	29463	1.013	77427	1.013	78122
1.015	34944	1.015	29306	1.015	28493	1.015	29275	1.015	28398	1.015	29466	1.015	77407	1.015	78149
1.017	34963	1.017	29291	1.017	28513	1.017	29222	1.017	28382	1.017	29451	1.017	77396	1.017	78121
1.018	34961	1.018	29275	1.018	28526	1.018	29192	1.018	28411	1.018	29453	1.018	77409	1.018	78107
1.02	34965	1.02	29258	1.02	28531	1.02	29184	1.02	28458	1.02	29466	1.02	77422	1.02	78080
1.022	34939	1.022	29280	1.022	28517	1.022	29160	1.022	28476	1.022	29462	1.022	77408	1.022	78098
1.023	34941	1.023	29316	1.023	28523	1.023	29128	1.023	28466	1.023	29453	1.023	77412	1.023	78137
1.025	34939	1.025	29322	1.025	28545	1.025	29099	1.025	28452	1.025	29431	1.025	77442	1.025	78167
1.027	34956	1.027	29315	1.027	28554	1.027	29092	1.027	28440	1.027	29419	1.027	77452	1.027	78179
1.028	34943	1.028	29297	1.028	28543	1.028	29064	1.028	28436	1.028	29405	1.028	77451	1.028	78147
1.03	34949	1.03	29297	1.03	28552	1.03	29034	1.03	28435	1.03	29400	1.03	77449	1.03	78116
1.032	34941	1.032	29296	1.032	28579	1.032	28994	1.032	28425	1.032	29429	1.032	77464	1.032	78088
1.033	34915	1.033	29288	1.033	28588	1.033	28974	1.033	28420	1.033	29461	1.033	77468	1.033	78085
1.035	34899	1.035	29293	1.035	28564	1.035	28947	1.035	28404	1.035	29472	1.035	77441	1.035	78096
1.037	34908	1.037	29304	1.037	28543	1.037	28924	1.037	28416	1.037	29474	1.037	77426	1.037	78117
1.038	34925	1.038	29321	1.038	28514	1.038	28878	1.038	28425	1.038	29493	1.038	77415	1.038	78122
1.04	34910	1.04	29334	1.04	28518	1.04	28854	1.04	28417	1.04	29496	1.04	77433	1.04	78123
1.042	34897	1.042	29329	1.042	28530	1.042	28849	1.042	28413	1.042	29448	1.042	77486	1.042	78100
1.043	34899	1.043	29323	1.043	28561	1.043	28842	1.043	28429	1.043	29405	1.043	77517	1.043	78103
1.045	34916	1.045	29305	1.045	28560	1.045	28810	1.045	28442	1.045	29427	1.045	77526	1.045	78111
1.047	34913	1.047	29299	1.047	28563	1.047	28780	1.047	28426	1.047	29466	1.047	77503	1.047	78138
1.048	34938	1.048	29291	1.048	28566	1.048	28767	1.048	28441	1.048	29467	1.048	77489	1.048	78157
1.05	34962	1.05	29285	1.05	28558	1.05	28764	1.05	28469	1.05	29427	1.05	77495	1.05	78159
1.052	34972	1.052	29297	1.052	28531	1.052	28753	1.052	28492	1.052	29409	1.052	77479	1.052	78147
1.053	34974	1.053	29315	1.053	28529	1.053	28755	1.053	28449	1.053	29406	1.053	77476	1.053	78098
1.055	34963	1.055	29322	1.055	28548	1.055	28736	1.055	28428	1.055	29409	1.055	77444	1.055	78094
1.057	34974	1.057	29291	1.057	28550	1.057	28741	1.057	28434	1.057	29403	1.057	77424	1.057	78075
1.058	34962	1.058	29275	1.058	28523	1.058	28712	1.058	28464	1.058	29386	1.058	77409	1.058	78063
1.06	34962	1.06	29279	1.06	28498	1.06	28702	1.06	28485	1.06	29376	1.06	77402	1.06	78035
1.062	34946	1.062	29292	1.062	28518	1.062	28680	1.062	28476	1.062	29375	1.062	77404	1.062	78086
1.063	34961	1.063	29283	1.063	28540	1.063	28668	1.063	28468	1.063	29397	1.063	77427	1.063	78150
1.065	34976	1.065	29248	1.065	28552	1.065	28676	1.065	28486	1.065	29392	1.065	77468	1.065	78180
1.067	34982	1.067	29227	1.067	28540	1.067	28653	1.067	28510	1.067	29376	1.067	77486	1.067	78179
1.068	34988	1.068	29234	1.068	28533	1.068	28629	1.068	28517	1.068	29369	1.068	77439	1.068	78151
1.07	34993	1.07	29273	1.07	28527	1.07	28593	1.07	28477	1.07	29367	1.07	77387	1.07	78151
1.072	35013	1.072	29303	1.072	28523	1.072	28564	1.072	28451	1.072	29349	1.072	77367	1.072	78117
1.073	34997	1.073	29332	1.073	28501	1.073	28553	1.073	28446	1.073	29335	1.073	77397	1.073	78112
1.075	34999	1.075	29333	1.075	28493	1.075	28531	1.075	28447	1.075	29342	1.075	77433	1.075	78094
1.077	35029	1.077	29325	1.077	28520	1.077	28511	1.077	28449	1.077	29364	1.077	77439	1.077	78092
1.078	35051	1.078	29292	1.078	28553	1.078	28499	1.078	28458	1.078	29377	1.078	77430	1.078	78089
1.08	35045	1.08	29284	1.08	28577	1.08	28479	1.08	28485	1.08	29381	1.08	77410	1.08	78100
1.082	35037	1.082	29287	1.082	28561	1.082	28464	1.082	28516	1.082	29373	1.082	77403	1.082	78133
1.083	35046	1.083	29287	1.083	28561	1.083	28475	1.083	28507	1.083	29384	1.083	77412	1.083	78159
1.085	35062	1.085	29308	1.085	28568	1.085	28507	1.085	28492	1.085	29397	1.085	77415	1.085	78154
1.087	35056	1.087	29336	1.087	28561	1.087	28518	1.087	28474	1.087	29391	1.087	77413	1.087	78115
1.088	35043	1.088	29330	1.088	28535	1.088	28489	1.088	28488	1.088	29372	1.088	77412	1.088	78120
1.09	35021	1.09	29295	1.09	28527	1.09	28461	1.09	28487	1.09	29383	1.09	77416	1.09	78163
1.092	35015	1.092	29261	1.092	28540	1.092	28468	1.092	28491	1.092	29443	1.092	77435	1.092	78228
1.093	35017	1.093	29297	1.093	28567	1.093	28462	1.093	28471	1.093	29492	1.093	77434	1.093	78206
1.095	35045	1.095	29337	1.095	28552	1.095	28448	1.095	28476	1.095	29504	1.095	77427	1.095	78151
1.097	35075	1.097	29352	1.097	28525	1.097	28424	1.097	28494	1.097	29491	1.097	77410	1.097	78083
1.098	35090	1.098	29346	1.098	28513	1.098	28415	1.098	28542	1.098	29462	1.098	77413	1.098	78092
1.1	35096	1.1	29331	1.1	28531	1.1	28418	1.1	28558	1.1	29448	1.1	77438	1.1	78097
1.102	35093	1.102	29339	1.102	28546	1.102	28423	1.102	28540	1.102	29429	1.102	77472	1.102	78132
1.103	35089	1.103	29337	1.103	28530	1.103	28427	1.103	28486	1.103	29429	1.103	77488	1.103	78132
1.105	35081	1.105	29310	1.105	28519	1.105	28432	1.105	28461	1.105	29402	1.105	77468	1.105	78134
1.107	35087	1.107	29278	1.107	28511	1.107	28453	1.107	28471	1.107	29385	1.107	77436	1.107	78113
1.108	35118	1.108	29250	1.108	28531	1.108	28474	1.108	28508	1.108	29358	1.108	77411	1.108	78103
1.11	35128	1.11	29237	1.11	28545	1.11	28459	1.11	28524	1.11	29341	1.11	77431	1.11	78087
1.112	35119	1.112	29241	1.112	28559	1.112	28406	1.112	28503	1.112	29327	1.112	77469	1.112	78090
1.113	35118	1.113	29257	1.113	28546	1.113	28350	1.113	28475	1.113	29319	1.113	77471	1.113	78088
1.115	35154	1.115	29305	1.115	28529	1.115	28316	1.115	28459	1.115	29311	1.115	77495	1.115	78117
1.117	35191	1.117	29318	1.117	28541	1.117	28309	1.117	28481	1.117	29283	1.117	77490	1.117	78115
1.118	35217	1.118	29311	1.118	28563	1.118	28303	1.118	28498	1.118	29264	1.118	77480	1.118	78116
1.12	35218	1.12	29304	1.12	28588	1.12	28326	1.12	28516	1.12	29273	1.12	77437	1.12	78101
1.122	35207	1.122	29317	1.122	28594	1.122	28348	1.122	28505	1.122	29292	1.122	77416	1.122	78107
1.123	35178	1.123	29330	1.123	28570	1.123	28374	1.123	28509	1.123	29304	1.123	77436	1.123	78120
1.125	35154	1.125	29329	1.125	28557	1.125	28375	1.125	28526	1.125	29291	1.125	77410	1.125	78144
1.127	35144	1.127	29304	1.127	28555	1.127	28348	1.127	28554	1.127	29279	1.127	77407	1.127	78144
1.128	35164	1.128	29281	1.128	28571	1.128	28325	1.128	28541	1.128	29278	1.128	77410	1.128	78143
1.13	35172	1.13	29267	1.13	28552	1.13	28320	1.13	28518	1.13	29300	1.13	77407	1.13	78139
1.132	35176	1.132	29257	1.132	28529	1.132	28347	1.132	28500	1.132	29322	1.132	77417	1.132	78138
1.133	35172	1.133	29263	1.133	28530	1.133	28378	1.133	28489	1.133	29305	1.133	77391	1.133	78138
1.135	35182	1.135	29296	1.135	28547	1.135	28371	1.135	28494	1.135	29258	1.135	77399	1.135	78124
1.137	35196	1.137	29350	1.137	28577	1.137	28353	1.137	28484	1.137	29204	1.137	77366	1.137	78118
1.138	35192	1.138	29361	1.138	28585	1.138	28338	1.138	28479	1.138	29199	1.138	77374	1.138	78092
1.14	35183	1.14	29356	1.14	28577	1.14	28346	1.14	28484	1.14	29196	1.14	77386	1.14	78084
1.142	35185	1.142	29361	1.142	28544	1.142	28339	1.142	28487	1.142	29225	1.142	77419	1.142	78081
1.143	35207	1.143	29383	1.143	28522	1.143	28335	1.143	28528	1.143	29238	1.143	77434	1.143	78109
1.145	35203	1.145	29382	1.145	28522	1.145	28334	1.145	28567	1.145	29245	1.145	77426	1.145	78134
1.147	35178	1.147	29360	1.147	28527	1.147	28344	1.147	28614	1.147	29243	1.147	77396	1.147	78120
1.148	35142	1.148	29336	1.148	28508	1.148	28319	1.148	28633	1.148	29251	1.148	77374	1.148	78088
1.15	35147	1.15	29307	1.15	28494	1.15	28291	1.15	28609	1.15	29262	1.15	77379	1.15	78075
1.152	35188	1.152	29283	1.152	28492	1.152	28269	1.152	28578	1.152	29282	1.152	77401	1.152	78064
1.153	35217	1.153	29289	1.153	28524	1.153	28271	1.153	28568	1.153	29268	1.153	77425	1.153	78060
1.155	35208	1.155	29319	1.155	28541	1.155	28269	1.155	28563	1.155	29241	1.155	77440	1.155	78073
1.157	35179	1.157	29321	1.157	28527	1.157	28287	1.157	28547	1.157	29208	1.157	77450	1.157	78106
1.158	35154	1.158	29303	1.158	28509	1.158	28294	1.158	28523	1.158	29213	1.158	77472	1.158	78115
1.16	35151	1.16	29294	1.16	28519	1.16	28302	1.16	28512	1.16	29261	1.16	77497	1.16	78082
1.162	35142	1.162	29297	1.162	28549	1.162	28290	1.162	28531	1.162	29270	1.162	77509	1.162	78057
1.163	35165	1.163	29292	1.163	28576	1.163	28276	1.163	28530	1.163	29238	1.163	77491	1.163	78055
1.165	35193	1.165	29266	1.165	28555	1.165	28270	1.165	28508	1.165	29186	1.165	77478	1.165	78069
1.167	35195	1.167	29307	1.167	28535	1.167	28265	1.167	28478	1.167	29150	1.167	77499	1.167	78098
1.168	35170	1.168	29349	1.168	28513	1.168	28273	1.168	28481	1.168	29132	1.168	77528	1.168	78111
1.17	35144	1.17	29361	1.17	28505	1.17	28256	1.17	28497	1.17	29143	1.17	77544	1.17	78121
1.172	35183	1.172	29329	1.172	28503	1.172	28259	1.172	28514	1.172	29178	1.172	77508	1.172	78124
1.173	35218	1.173	29293	1.173	28505	1.173	28268	1.173	28519	1.173	29204	1.173	77470	1.173	78143
1.175	35234	1.175	29298	1.175	28527	1.175	28306	1.175	28541	1.175	29191	1.175	77455	1.175	78171
1.177	35207	1.177	29310	1.177	28541	1.177	28293	1.177	28561	1.177	29165	1.177	77420	1.177	78185
1.178	35201	1.178	29320	1.178	28539	1.178	28267	1.178	28575	1.178	29156	1.178	77385	1.178	78182
1.18	35223	1.18	29333	1.18	28547	1.18	28245	1.18	28564	1.18	29177	1.18	77387	1.18	78140
1.182	35230	1.182	29328	1.182	28543	1.182	28270	1.182	28566	1.182	29195	1.182	77442	1.182	78101
1.183	35203	1.183	29328	1.183	28559	1.183	28290	1.183	28568	1.183	29213	1.183	77501	1.183	78054
1.185	35162	1.185	29312	1.185	28542	1.185	28286	1.185	28579	1.185	29180	1.185	77515	1.185	78071
1.187	35143	1.187	29304	1.187	28530	1.187	28262	1.187	28577	1.187	29149	1.187	77464	1.187	78107
1.188	35161	1.188	29333	1.188	28497	1.188	28256	1.188	28587	1.188	29134	1.188	77375	1.188	78128
1.19	35186	1.19	29365	1.19	28506	1.19	28253	1.19	28620	1.19	29149	1.19	77332	1.19	78130
1.192	35233	1.192	29392	1.192	28514	1.192	28240	1.192	28639	1.192	29162	1.192	77377	1.192	78104
1.193	35237	1.193	29381	1.193	28520	1.193	28240	1.193	28611	1.193	29162	1.193	77465	1.193	78126
1.195	35234	1.195	29357	1.195	28515	1.195	28274	1.195	28554	1.195	29176	1.195	77502	1.195	78140
1.197	35246	1.197	29348	1.197	28527	1.197	28321	1.197	28508	1.197	29192	1.197	77493	1.197	78150
1.198	35261	1.198	29355	1.198	28547	1.198	28322	1.198	28512	1.198	29211	1.198	77473	1.198	78125
1.2	35263	1.2	29363	1.2	28536	1.2	28283	1.2	28538	1.2	29203	1.2	77438	1.2	78120
1.202	35225	1.202	29338	1.202	28531	1.202	28212	1.202	28568	1.202	29185	1.202	77434	1.202	78136
1.203	35222	1.203	29334	1.203	28551	1.203	28195	1.203	28571	1.203	29148	1.203	77443	1.203	78171
1.205	35218	1.205	29339	1.205	28574	1.205	28201	1.205	28584	1.205	29129	1.205	77479	1.205	78148
1.207	35217	1.207	29363	1.207	28564	1.207	28239	1.207	28589	1.207	29127	1.207	77495	1.207	78127
1.208	35231	1.208	29362	1.208	28523	1.208	28236	1.208	28596	1.208	29156	1.208	77523	1.208	78140
1.21	35250	1.21	29363	1.21	28503	1.21	28219	1.21	28580	1.21	29186	1.21	77533	1.21	78152
1.212	35246	1.212	29356	1.212	28481	1.212	28202	1.212	28563	1.212	29195	1.212	77518	1.212	78129
1.213	35247	1.213	29350	1.213	28474	1.213	28206	1.213	28565	1.213	29185	1.213	77480	1.213	78059
1.215	35251	1.215	29337	1.215	28463	1.215	28192	1.215	28563	1.215	29167	1.215	77458	1.215	78044
1.217	35286	1.217	29333	1.217	28450	1.217	28190	1.217	28560	1.217	29163	1.217	77478	1.217	78063
1.218	35305	1.218	29341	1.218	28458	1.218	28187	1.218	28564	1.218	29166	1.218	77493	1.218	78108
1.22	35312	1.22	29358	1.22	28486	1.22	28196	1.22	28596	1.22	29175	1.22	77472	1.22	78109
1.222	35300	1.222	29382	1.222	28516	1.222	28200	1.222	28630	1.222	29174	1.222	77429	1.222	78092
1.223	35285	1.223	29372	1.223	28508	1.223	28219	1.223	28644	1.223	29179	1.223	77399	1.223	78088
1.225	35269	1.225	29368	1.225	28479	1.225	28240	1.225	28621	1.225	29181	1.225	77409	1.225	78093
1.227	35256	1.227	29364	1.227	28462	1.227	28236	1.227	28607	1.227	29190	1.227	77432	1.227	78123
1.228	35250	1.228	29382	1.228	28448	1.228	28201	1.228	28600	1.228	29208	1.228	77451	1.228	78122
1.23	35273	1.23	29403	1.23	28457	1.23	28175	1.23	28603	1.23	29226	1.23	77436	1.23	78103
1.232	35307	1.232	29426	1.232	28486	1.232	28178	1.232	28599	1.232	29223	1.232	77420	1.232	78107
1.233	35321	1.233	29444	1.233	28509	1.233	28201	1.233	28599	1.233	29219	1.233	77390	1.233	78116
1.235	35298	1.235	29427	1.235	28482	1.235	28191	1.235	28599	1.235	29205	1.235	77377	1.235	78145
1.237	35254	1.237	29395	1.237	28457	1.237	28169	1.237	28590	1.237	29218	1.237	77392	1.237	78137
1.238	35206	1.238	29392	1.238	28475	1.238	28143	1.238	28584	1.238	29208	1.238	77428	1.238	78133
1.24	35210	1.24	29413	1.24	28506	1.24	28122	1.24	28580	1.24	29202	1.24	77451	1.24	78123
1.242	35249	1.242	29416	1.242	28501	1.242	28112	1.242	28597	1.242	29192	1.242	77431	1.242	78139
1.243	35299	1.243	29390	1.243	28457	1.243	28115	1.243	28598	1.243	29191	1.243	77416	1.243	78167
1.245	35327	1.245	29375	1.245	28437	1.245	28170	1.245	28592	1.245	29180	1.245	77427	1.245	78180
1.247	35334	1.247	29376	1.247	28445	1.247	28217	1.247	28586	1.247	29177	1.247	77442	1.247	78179
1.248	35315	1.248	29351	1.248	28456	1.248	28210	1.248	28573	1.248	29171	1.248	77447	1.248	78179
1.25	35298	1.25	29327	1.25	28455	1.25	28175	1.25	28579	1.25	29176	1.25	77466	1.25	78180
1.252	35297	1.252	29350	1.252	28455	1.252	28159	1.252	28579	1.252	29177	1.252	77459	1.252	78177
1.253	35300	1.253	29412	1.253	28472	1.253	28153	1.253	28582	1.253	29170	1.253	77455	1.253	78150
1.255	35281	1.255	29440	1.255	28486	1.255	28148	1.255	28589	1.255	29175	1.255	77450	1.255	78118
1.257	35255	1.257	29442	1.257	28483	1.257	28153	1.257	28587	1.257	29183	1.257	77435	1.257	78110
1.258	35262	1.258	29447	1.258	28457	1.258	28190	1.258	28579	1.258	29196	1.258	77436	1.258	78111
1.26	35288	1.26	29437	1.26	28424	1.26	28215	1.26	28556	1.26	29210	1.26	77423	1.26	78111
1.262	35299	1.262	29396	1.262	28398	1.262	28193	1.262	28552	1.262	29204	1.262	77470	1.262	78112
1.263	35284	1.263	29369	1.263	28394	1.263	28153	1.263	28556	1.263	29175	1.263	77461	1.263	78117
1.265	35270	1.265	29386	1.265	28440	1.265	28135	1.265	28546	1.265	29158	1.265	77434	1.265	78138
1.267	35259	1.267	29432	1.267	28517	1.267	28119	1.267	28547	1.267	29164	1.267	77394	1.267	78166
1.268	35266	1.268	29457	1.268	28549	1.268	28132	1.268	28558	1.268	29178	1.268	77386	1.268	78213
1.27	35266	1.27	29439	1.27	28516	1.27	28142	1.27	28594	1.27	29163	1.27	77379	1.27	78238
1.272	35295	1.272	29419	1.272	28464	1.272	28185	1.272	28614	1.272	29142	1.272	77393	1.272	78212
1.273	35329	1.273	29393	1.273	28441	1.273	28206	1.273	28616	1.273	29144	1.273	77427	1.273	78141
1.275	35344	1.275	29385	1.275	28448	1.275	28200	1.275	28609	1.275	29185	1.275	77432	1.275	78119
1.277	35324	1.277	29377	1.277	28425	1.277	28179	1.277	28594	1.277	29212	1.277	77441	1.277	78132
1.278	35306	1.278	29404	1.278	28421	1.278	28156	1.278	28598	1.278	29209	1.278	77425	1.278	78164
1.28	35311	1.28	29451	1.28	28431	1.28	28175	1.28	28608	1.28	29196	1.28	77429	1.28	78169
1.282	35349	1.282	29464	1.282	28428	1.282	28191	1.282	28604	1.282	29178	1.282	77412	1.282	78136
1.283	35350	1.283	29448	1.283	28418	1.283	28198	1.283	28594	1.283	29190	1.283	77418	1.283	78116
1.285	35350	1.285	29412	1.285	28408	1.285	28206	1.285	28592	1.285	29186	1.285	77432	1.285	78118
1.287	35337	1.287	29417	1.287	28444	1.287	28204	1.287	28602	1.287	29186	1.287	77460	1.287	78126
1.288	35344	1.288	29436	1.288	28479	1.288	28205	1.288	28608	1.288	29183	1.288	77460	1.288	78128
1.29	35344	1.29	29470	1.29	28488	1.29	28188	1.29	28613	1.29	29185	1.29	77458	1.29	78089
1.292	35320	1.292	29495	1.292	28471	1.292	28185	1.292	28612	1.292	29190	1.292	77455	1.292	78068
1.293	35319	1.293	29494	1.293	28444	1.293	28188	1.293	28613	1.293	29168	1.293	77457	1.293	78069
1.295	35305	1.295	29492	1.295	28435	1.295	28185	1.295	28634	1.295	29140	1.295	77440	1.295	78093
1.297	35325	1.297	29483	1.297	28448	1.297	28161	1.297	28633	1.297	29150	1.297	77410	1.297	78119
1.298	35332	1.298	29468	1.298	28484	1.298	28135	1.298	28633	1.298	29181	1.298	77410	1.298	78138
1.3	35355	1.3	29449	1.3	28505	1.3	28112	1.3	28608	1.3	29205	1.3	77448	1.3	78146
1.302	35360	1.302	29451	1.302	28512	1.302	28130	1.302	28612	1.302	29210	1.302	77476	1.302	78172
1.303	35336	1.303	29471	1.303	28491	1.303	28144	1.303	28600	1.303	29204	1.303	77472	1.303	78187
1.305	35300	1.305	29497	1.305	28489	1.305	28141	1.305	28599	1.305	29180	1.305	77472	1.305	78185
1.307	35268	1.307	29498	1.307	28497	1.307	28134	1.307	28621	1.307	29145	1.307	77474	1.307	78178
1.308	35253	1.308	29508	1.308	28515	1.308	28133	1.308	28681	1.308	29162	1.308	77463	1.308	78164
1.31	35255	1.31	29502	1.31	28521	1.31	28135	1.31	28696	1.31	29206	1.31	77456	1.31	78161
1.312	35276	1.312	29494	1.312	28503	1.312	28152	1.312	28664	1.312	29225	1.312	77449	1.312	78123
1.313	35297	1.313	29493	1.313	28497	1.313	28207	1.313	28610	1.313	29216	1.313	77456	1.313	78096
1.315	35278	1.315	29495	1.315	28479	1.315	28307	1.315	28606	1.315	29205	1.315	77445	1.315	78104
1.317	35283	1.317	29500	1.317	28460	1.317	28408	1.317	28617	1.317	29207	1.317	77418	1.317	78117
1.318	35285	1.318	29488	1.318	28444	1.318	28514	1.318	28619	1.318	29180	1.318	77406	1.318	78103
1.32	35290	1.32	29496	1.32	28442	1.32	28655	1.32	28616	1.32	29154	1.32	77387	1.32	78080
1.322	35268	1.322	29483	1.322	28447	1.322	28829	1.322	28611	1.322	29143	1.322	77397	1.322	78093
1.323	35257	1.323	29478	1.323	28446	1.323	29032	1.323	28624	1.323	29142	1.323	77396	1.323	78121
1.325	35278	1.325	29492	1.325	28436	1.325	29312	1.325	28614	1.325	29145	1.325	77396	1.325	78137
1.327	35290	1.327	29524	1.327	28457	1.327	29634	1.327	28601	1.327	29155	1.327	77397	1.327	78126
1.328	35265	1.328	29553	1.328	28481	1.328	29992	1.328	28580	1.328	29169	1.328	77413	1.328	78125
1.33	35255	1.33	29544	1.33	28488	1.33	30335	1.33	28583	1.33	29187	1.33	77430	1.33	78095
1.332	35252	1.332	29518	1.332	28479	1.332	30691	1.332	28586	1.332	29198	1.332	77414	1.332	78081
1.333	35293	1.333	29490	1.333	28484	1.333	31073	1.333	28578	1.333	29213	1.333	77381	1.333	78059
1.335	35276	1.335	29486	1.335	28496	1.335	31465	1.335	28564	1.335	29204	1.335	77375	1.335	78092
1.337	35230	1.337	29501	1.337	28504	1.337	31874	1.337	28565	1.337	29184	1.337	77400	1.337	78098
1.338	35224	1.338	29497	1.338	28471	1.338	32292	1.338	28567	1.338	29185	1.338	77431	1.338	78109
1.34	35222	1.34	29491	1.34	28452	1.34	32721	1.34	28573	1.34	29186	1.34	77405	1.34	78093
1.342	35233	1.342	29509	1.342	28454	1.342	33129	1.342	28580	1.342	29198	1.342	77375	1.342	78112
1.343	35229	1.343	29543	1.343	28471	1.343	33512	1.343	28592	1.343	29198	1.343	77384	1.343	78116
1.345	35263	1.345	29534	1.345	28484	1.345	33869	1.345	28587	1.345	29203	1.345	77446	1.345	78132
1.347	35281	1.347	29479	1.347	28476	1.347	34240	1.347	28567	1.347	29200	1.347	77513	1.347	78108
1.348	35278	1.348	29453	1.348	28473	1.348	34580	1.348	28568	1.348	29186	1.348	77512	1.348	78084
1.35	35284	1.35	29453	1.35	28494	1.35	34903	1.35	28566	1.35	29192	1.35	77484	1.35	78052
1.352	35289	1.352	29487	1.352	28501	1.352	35182	1.352	28582	1.352	29180	1.352	77467	1.352	78045
1.353	35278	1.353	29493	1.353	28511	1.353	35456	1.353	28589	1.353	29164	1.353	77461	1.353	78067
1.355	35265	1.355	29507	1.355	28504	1.355	35680	1.355	28604	1.355	29142	1.355	77449	1.355	78087
1.357	35261	1.357	29508	1.357	28504	1.357	35872	1.357	28614	1.357	29146	1.357	77427	1.357	78111
1.358	35292	1.358	29498	1.358	28497	1.358	36025	1.358	28627	1.358	29169	1.358	77414	1.358	78122
1.36	35305	1.36	29492	1.36	28504	1.36	36127	1.36	28621	1.36	29191	1.36	77421	1.36	78142
1.362	35330	1.362	29500	1.362	28528	1.362	36177	1.362	28615	1.362	29199	1.362	77430	1.362	78152
1.363	35328	1.363	29521	1.363	28540	1.363	36214	1.363	28595	1.363	29192	1.363	77440	1.363	78153
1.365	35318	1.365	29533	1.365	28530	1.365	36235	1.365	28584	1.365	29181	1.365	77437	1.365	78133
1.367	35298	1.367	29537	1.367	28507	1.367	36238	1.367	28573	1.367	29175	1.367	77444	1.367	78129
1.368	35284	1.368	29547	1.368	28499	1.368	36180	1.368	28565	1.368	29165	1.368	77424	1.368	78109
1.37	35282	1.37	29541	1.37	28501	1.37	36077	1.37	28549	1.37	29169	1.37	77428	1.37	78104
1.372	35291	1.372	29534	1.372	28533	1.372	35947	1.372	28555	1.372	29178	1.372	77417	1.372	78093
1.373	35278	1.373	29520	1.373	28546	1.373	35805	1.373	28578	1.373	29208	1.373	77451	1.373	78087
1.375	35251	1.375	29512	1.375	28542	1.375	35651	1.375	28619	1.375	29228	1.375	77481	1.375	78080
1.377	35237	1.377	29497	1.377	28519	1.377	35490	1.377	28628	1.377	29233	1.377	77486	1.377	78093
1.378	35239	1.378	29486	1.378	28514	1.378	35297	1.378	28625	1.378	29231	1.378	77489	1.378	78099
1.38	35263	1.38	29495	1.38	28523	1.38	35099	1.38	28632	1.38	29227	1.38	77480	1.38	78124
1.382	35257	1.382	29494	1.382	28520	1.382	34890	1.382	28654	1.382	29226	1.382	77476	1.382	78114
1.383	35259	1.383	29517	1.383	28544	1.383	34690	1.383	28657	1.383	29200	1.383	77472	1.383	78138
1.385	35251	1.385	29518	1.385	28565	1.385	34488	1.385	28631	1.385	29172	1.385	77497	1.385	78121
1.387	35260	1.387	29521	1.387	28583	1.387	34261	1.387	28620	1.387	29165	1.387	77501	1.387	78081
1.388	35244	1.388	29520	1.388	28579	1.388	34043	1.388	28624	1.388	29171	1.388	77500	1.388	78048
1.39	35230	1.39	29530	1.39	28553	1.39	33833	1.39	28645	1.39	29158	1.39	77472	1.39	78050
1.392	35211	1.392	29550	1.392	28528	1.392	33645	1.392	28644	1.392	29135	1.392	77470	1.392	78117
1.393	35216	1.393	29546	1.393	28510	1.393	33463	1.393	28642	1.393	29126	1.393	77472	1.393	78158
1.395	35236	1.395	29542	1.395	28516	1.395	33238	1.395	28641	1.395	29152	1.395	77455	1.395	78149
1.397	35255	1.397	29534	1.397	28530	1.397	32997	1.397	28670	1.397	29170	1.397	77454	1.397	78118
1.398	35251	1.398	29519	1.398	28563	1.398	32749	1.398	28690	1.398	29160	1.398	77442	1.398	78109
1.4	35227	1.4	29506	1.4	28583	1.4	32572	1.4	28708	1.4	29170	1.4	77444	1.4	78147
1.402	35233	1.402	29534	1.402	28585	1.402	32416	1.402	28686	1.402	29176	1.402	77445	1.402	78197
1.403	35245	1.403	29561	1.403	28566	1.403	32256	1.403	28662	1.403	29204	1.403	77441	1.403	78199
1.405	35275	1.405	29590	1.405	28568	1.405	32071	1.405	28653	1.405	29183	1.405	77458	1.405	78187
1.407	35289	1.407	29588	1.407	28572	1.407	31894	1.407	28657	1.407	29169	1.407	77472	1.407	78170
1.408	35282	1.408	29570	1.408	28575	1.408	31740	1.408	28670	1.408	29151	1.408	77470	1.408	78166
1.41	35258	1.41	29569	1.41	28563	1.41	31606	1.41	28672	1.41	29148	1.41	77439	1.41	78147
1.412	35216	1.412	29554	1.412	28553	1.412	31465	1.412	28666	1.412	29152	1.412	77433	1.412	78125
1.413	35185	1.413	29536	1.413	28537	1.413	31327	1.413	28659	1.413	29165	1.413	77447	1.413	78123
1.415	35174	1.415	29508	1.415	28519	1.415	31187	1.415	28653	1.415	29169	1.415	77453	1.415	78118
1.417	35197	1.417	29504	1.417	28513	1.417	31083	1.417	28643	1.417	29175	1.417	77426	1.417	78093
1.418	35230	1.418	29528	1.418	28516	1.418	30975	1.418	28624	1.418	29175	1.418	77409	1.418	78074
1.42	35244	1.42	29538	1.42	28540	1.42	30847	1.42	28568	1.42	29187	1.42	77411	1.42	78114
1.422	35233	1.422	29529	1.422	28551	1.422	30724	1.422	28563	1.422	29182	1.422	77420	1.422	78157
1.423	35243	1.423	29539	1.423	28578	1.423	30606	1.423	28596	1.423	29161	1.423	77466	1.423	78142
1.425	35253	1.425	29563	1.425	28596	1.425	30530	1.425	28641	1.425	29175	1.425	77479	1.425	78082
1.427	35277	1.427	29589	1.427	28610	1.427	30463	1.427	28662	1.427	29205	1.427	77475	1.427	78050
1.428	35269	1.428	29584	1.428	28590	1.428	30411	1.428	28652	1.428	29215	1.428	77447	1.428	78084
1.43	35262	1.43	29599	1.43	28562	1.43	30335	1.43	28660	1.43	29172	1.43	77456	1.43	78128
1.432	35214	1.432	29618	1.432	28562	1.432	30233	1.432	28653	1.432	29126	1.432	77468	1.432	78140
1.433	35183	1.433	29637	1.433	28572	1.433	30134	1.433	28641	1.433	29122	1.433	77460	1.433	78118
1.435	35156	1.435	29623	1.435	28593	1.435	30067	1.435	28623	1.435	29134	1.435	77450	1.435	78085
1.437	35189	1.437	29605	1.437	28590	1.437	30007	1.437	28611	1.437	29138	1.437	77474	1.437	78075
1.438	35237	1.438	29607	1.438	28597	1.438	29946	1.438	28616	1.438	29159	1.438	77473	1.438	78088
1.44	35273	1.44	29621	1.44	28596	1.44	29860	1.44	28623	1.44	29170	1.44	77464	1.44	78076
1.442	35285	1.442	29646	1.442	28610	1.442	29782	1.442	28622	1.442	29188	1.442	77429	1.442	78074
1.443	35272	1.443	29645	1.443	28597	1.443	29714	1.443	28602	1.443	29170	1.443	77435	1.443	78069
1.445	35243	1.445	29639	1.445	28588	1.445	29674	1.445	28588	1.445	29158	1.445	77434	1.445	78082
1.447	35213	1.447	29639	1.447	28574	1.447	29647	1.447	28575	1.447	29150	1.447	77439	1.447	78077
1.448	35207	1.448	29625	1.448	28575	1.448	29606	1.448	28591	1.448	29171	1.448	77440	1.448	78071
1.45	35224	1.45	29608	1.45	28565	1.45	29573	1.45	28607	1.45	29188	1.45	77450	1.45	78088
1.452	35244	1.452	29600	1.452	28569	1.452	29518	1.452	28635	1.452	29193	1.452	77455	1.452	78131
1.453	35241	1.453	29611	1.453	28575	1.453	29456	1.453	28634	1.453	29163	1.453	77464	1.453	78141
1.455	35233	1.455	29625	1.455	28587	1.455	29403	1.455	28630	1.455	29140	1.455	77484	1.455	78139
1.457	35221	1.457	29614	1.457	28579	1.457	29379	1.457	28631	1.457	29150	1.457	77487	1.457	78131
1.458	35222	1.458	29608	1.458	28570	1.458	29384	1.458	28616	1.458	29173	1.458	77466	1.458	78146
1.46	35235	1.46	29603	1.46	28577	1.46	29348	1.46	28614	1.46	29209	1.46	77441	1.46	78162
1.462	35236	1.462	29598	1.462	28608	1.462	29306	1.462	28600	1.462	29199	1.462	77467	1.462	78104
1.463	35224	1.463	29588	1.463	28629	1.463	29284	1.463	28616	1.463	29172	1.463	77489	1.463	78079
1.465	35230	1.465	29595	1.465	28643	1.465	29292	1.465	28614	1.465	29143	1.465	77482	1.465	78077
1.467	35239	1.467	29604	1.467	28634	1.467	29272	1.467	28594	1.467	29150	1.467	77453	1.467	78094
1.468	35247	1.468	29624	1.468	28629	1.468	29240	1.468	28577	1.468	29153	1.468	77460	1.468	78099
1.47	35218	1.47	29621	1.47	28627	1.47	29193	1.47	28583	1.47	29146	1.47	77471	1.47	78103
1.472	35201	1.472	29626	1.472	28626	1.472	29162	1.472	28585	1.472	29130	1.472	77442	1.472	78123
1.473	35236	1.473	29615	1.473	28603	1.473	29136	1.473	28580	1.473	29135	1.473	77414	1.473	78131
1.475	35281	1.475	29614	1.475	28587	1.475	29132	1.475	28567	1.475	29146	1.475	77366	1.475	78133
1.477	35321	1.477	29615	1.477	28569	1.477	29134	1.477	28579	1.477	29142	1.477	77403	1.477	78145
1.478	35304	1.478	29611	1.478	28579	1.478	29104	1.478	28571	1.478	29128	1.478	77432	1.478	78138
1.48	35276	1.48	29622	1.48	28576	1.48	29054	1.48	28577	1.48	29137	1.48	77488	1.48	78116
1.482	35272	1.482	29625	1.482	28608	1.482	28992	1.482	28572	1.482	29139	1.482	77471	1.482	78128
1.483	35265	1.483	29617	1.483	28631	1.483	28962	1.483	28593	1.483	29153	1.483	77452	1.483	78158
1.485	35239	1.485	29586	1.485	28632	1.485	28957	1.485	28595	1.485	29170	1.485	77446	1.485	78169
1.487	35204	1.487	29571	1.487	28613	1.487	28968	1.487	28587	1.487	29181	1.487	77463	1.487	78153
1.488	35194	1.488	29610	1.488	28609	1.488	28969	1.488	28565	1.488	29185	1.488	77463	1.488	78112
1.49	35221	1.49	29653	1.49	28632	1.49	28960	1.49	28549	1.49	29158	1.49	77454	1.49	78084
1.492	35239	1.492	29700	1.492	28651	1.492	28941	1.492	28558	1.492	29161	1.492	77441	1.492	78098
1.493	35239	1.493	29722	1.493	28642	1.493	28927	1.493	28567	1.493	29167	1.493	77427	1.493	78140
1.495	35261	1.495	29712	1.495	28616	1.495	28907	1.495	28577	1.495	29164	1.495	77413	1.495	78145
1.497	35286	1.497	29663	1.497	28601	1.497	28863	1.497	28584	1.497	29148	1.497	77418	1.497	78112
1.498	35301	1.498	29625	1.498	28612	1.498	28830	1.498	28570	1.498	29172	1.498	77434	1.498	78131
1.5	35264	1.5	29640	1.5	28629	1.5	28828	1.5	28550	1.5	29198	1.5	77435	1.5	78167
1.502	35240	1.502	29680	1.502	28635	1.502	28839	1.502	28528	1.502	29216	1.502	77435	1.502	78160
1.503	35227	1.503	29708	1.503	28633	1.503	28850	1.503	28507	1.503	29164	1.503	77439	1.503	78103
1.505	35222	1.505	29703	1.505	28619	1.505	28822	1.505	28511	1.505	29114	1.505	77463	1.505	78074
1.507	35194	1.507	29699	1.507	28599	1.507	28804	1.507	28538	1.507	29087	1.507	77451	1.507	78089
1.508	35188	1.508	29685	1.508	28607	1.508	28786	1.508	28595	1.508	29093	1.508	77434	1.508	78109
1.51	35207	1.51	29696	1.51	28626	1.51	28766	1.51	28629	1.51	29121	1.51	77416	1.51	78127
1.512	35229	1.512	29697	1.512	28619	1.512	28738	1.512	28626	1.512	29123	1.512	77437	1.512	78145
1.513	35228	1.513	29672	1.513	28577	1.513	28729	1.513	28623	1.513	29140	1.513	77477	1.513	78146
1.515	35231	1.515	29641	1.515	28536	1.515	28743	1.515	28605	1.515	29125	1.515	77493	1.515	78143
1.517	35230	1.517	29633	1.517	28531	1.517	28757	1.517	28581	1.517	29136	1.517	77463	1.517	78134
1.518	35249	1.518	29654	1.518	28551	1.518	28725	1.518	28556	1.518	29134	1.518	77463	1.518	78111
1.52	35255	1.52	29681	1.52	28549	1.52	28705	1.52	28546	1.52	29141	1.52	77457	1.52	78098
1.522	35239	1.522	29667	1.522	28573	1.522	28692	1.522	28545	1.522	29141	1.522	77476	1.522	78114
1.523	35212	1.523	29660	1.523	28599	1.523	28698	1.523	28511	1.523	29134	1.523	77434	1.523	78144
1.525	35192	1.525	29663	1.525	28642	1.525	28708	1.525	28484	1.525	29115	1.525	77413	1.525	78162
1.527	35182	1.527	29686	1.527	28632	1.527	28715	1.527	28482	1.527	29102	1.527	77386	1.527	78160
1.528	35185	1.528	29690	1.528	28583	1.528	28716	1.528	28528	1.528	29114	1.528	77386	1.528	78161
1.53	35180	1.53	29645	1.53	28536	1.53	28707	1.53	28558	1.53	29140	1.53	77425	1.53	78135
1.532	35170	1.532	29638	1.532	28539	1.532	28702	1.532	28571	1.532	29138	1.532	77476	1.532	78109
1.533	35164	1.533	29656	1.533	28551	1.533	28690	1.533	28561	1.533	29127	1.533	77493	1.533	78096
1.535	35176	1.535	29683	1.535	28579	1.535	28690	1.535	28536	1.535	29116	1.535	77485	1.535	78135
1.537	35205	1.537	29665	1.537	28594	1.537	28684	1.537	28523	1.537	29131	1.537	77467	1.537	78150
1.538	35216	1.538	29645	1.538	28602	1.538	28664	1.538	28520	1.538	29136	1.538	77448	1.538	78139
1.54	35219	1.54	29641	1.54	28592	1.54	28610	1.54	28516	1.54	29162	1.54	77445	1.54	78103
1.542	35222	1.542	29654	1.542	28570	1.542	28586	1.542	28539	1.542	29175	1.542	77428	1.542	78083
1.543	35241	1.543	29686	1.543	28559	1.543	28608	1.543	28543	1.543	29168	1.543	77435	1.543	78106
1.545	35250	1.545	29704	1.545	28540	1.545	28639	1.545	28559	1.545	29135	1.545	77446	1.545	78119
1.547	35258	1.547	29700	1.547	28527	1.547	28625	1.547	28525	1.547	29124	1.547	77471	1.547	78126
1.548	35229	1.548	29665	1.548	28520	1.548	28590	1.548	28495	1.548	29149	1.548	77474	1.548	78116
1.55	35211	1.55	29648	1.55	28524	1.55	28567	1.55	28478	1.55	29154	1.55	77442	1.55	78134
1.552	35212	1.552	29655	1.552	28547	1.552	28578	1.552	28486	1.552	29148	1.552	77414	1.552	78140
1.553	35242	1.553	29664	1.553	28576	1.553	28586	1.553	28511	1.553	29151	1.553	77423	1.553	78150
1.555	35269	1.555	29640	1.555	28588	1.555	28562	1.555	28526	1.555	29163	1.555	77449	1.555	78167
1.557	35257	1.557	29625	1.557	28580	1.557	28524	1.557	28542	1.557	29161	1.557	77483	1.557	78178
1.558	35236	1.558	29606	1.558	28545	1.558	28498	1.558	28547	1.558	29138	1.558	77477	1.558	78187
1.56	35215	1.56	29590	1.56	28532	1.56	28509	1.56	28553	1.56	29139	1.56	77457	1.56	78179
1.562	35218	1.562	29576	1.562	28512	1.562	28524	1.562	28548	1.562	29130	1.562	77437	1.562	78228
1.563	35219	1.563	29580	1.563	28529	1.563	28520	1.563	28551	1.563	29142	1.563	77451	1.563	78254
1.565	35214	1.565	29582	1.565	28524	1.565	28513	1.565	28539	1.565	29148	1.565	77445	1.565	78257
1.567	35202	1.567	29557	1.567	28529	1.567	28494	1.567	28537	1.567	29161	1.567	77429	1.567	78237
1.568	35198	1.568	29539	1.568	28535	1.568	28485	1.568	28531	1.568	29161	1.568	77384	1.568	78235
1.57	35203	1.57	29545	1.57	28539	1.57	28450	1.57	28536	1.57	29166	1.57	77395	1.57	78248
1.572	35221	1.572	29574	1.572	28502	1.572	28436	1.572	28511	1.572	29196	1.572	77429	1.572	78233
1.573	35219	1.573	29577	1.573	28452	1.573	28449	1.573	28484	1.573	29216	1.573	77460	1.573	78202
1.575	35210	1.575	29577	1.575	28437	1.575	28475	1.575	28486	1.575	29214	1.575	77465	1.575	78186
1.577	35215	1.577	29537	1.577	28481	1.577	28459	1.577	28501	1.577	29208	1.577	77456	1.577	78202
1.578	35206	1.578	29532	1.578	28510	1.578	28426	1.578	28514	1.578	29210	1.578	77464	1.578	78211
1.58	35188	1.58	29550	1.58	28496	1.58	28415	1.58	28484	1.58	29238	1.58	77467	1.58	78173
1.582	35173	1.582	29571	1.582	28464	1.582	28449	1.582	28458	1.582	29245	1.582	77497	1.582	78132
1.583	35188	1.583	29558	1.583	28447	1.583	28460	1.583	28451	1.583	29245	1.583	77511	1.583	78105
1.585	35202	1.585	29526	1.585	28447	1.585	28451	1.585	28444	1.585	29231	1.585	77514	1.585	78127
1.587	35215	1.587	29513	1.587	28450	1.587	28427	1.587	28441	1.587	29234	1.587	77460	1.587	78143
1.588	35229	1.588	29522	1.588	28439	1.588	28386	1.588	28428	1.588	29230	1.588	77446	1.588	78139
1.59	35211	1.59	29534	1.59	28439	1.59	28361	1.59	28413	1.59	29238	1.59	77426	1.59	78111
1.592	35187	1.592	29552	1.592	28426	1.592	28357	1.592	28400	1.592	29241	1.592	77407	1.592	78100
1.593	35176	1.593	29546	1.593	28446	1.593	28382	1.593	28402	1.593	29236	1.593	77392	1.593	78129
1.595	35223	1.595	29536	1.595	28475	1.595	28393	1.595	28432	1.595	29226	1.595	77404	1.595	78166
1.597	35230	1.597	29522	1.597	28497	1.597	28372	1.597	28447	1.597	29250	1.597	77431	1.597	78197
1.598	35237	1.598	29534	1.598	28489	1.598	28366	1.598	28458	1.598	29297	1.598	77421	1.598	78221
1.6	35226	1.6	29543	1.6	28447	1.6	28375	1.6	28467	1.6	29326	1.6	77394	1.6	78245
1.602	35233	1.602	29549	1.602	28435	1.602	28385	1.602	28465	1.602	29291	1.602	77394	1.602	78215
1.603	35224	1.603	29509	1.603	28438	1.603	28361	1.603	28447	1.603	29250	1.603	77423	1.603	78132
1.605	35223	1.605	29476	1.605	28454	1.605	28337	1.605	28437	1.605	29199	1.605	77454	1.605	78066
1.607	35241	1.607	29478	1.607	28453	1.607	28344	1.607	28435	1.607	29198	1.607	77453	1.607	78062
1.608	35239	1.608	29507	1.608	28433	1.608	28364	1.608	28431	1.608	29219	1.608	77414	1.608	78131
1.61	35248	1.61	29543	1.61	28424	1.61	28329	1.61	28434	1.61	29272	1.61	77408	1.61	78186
1.612	35259	1.612	29538	1.612	28407	1.612	28288	1.612	28414	1.612	29297	1.612	77394	1.612	78183
1.613	35272	1.613	29525	1.613	28413	1.613	28268	1.613	28401	1.613	29300	1.613	77411	1.613	78156
1.615	35251	1.615	29488	1.615	28423	1.615	28300	1.615	28399	1.615	29282	1.615	77409	1.615	78126
1.617	35226	1.617	29462	1.617	28450	1.617	28308	1.617	28427	1.617	29276	1.617	77448	1.617	78135
1.618	35238	1.618	29464	1.618	28456	1.618	28303	1.618	28449	1.618	29277	1.618	77474	1.618	78143
1.62	35263	1.62	29485	1.62	28442	1.62	28304	1.62	28461	1.62	29289	1.62	77488	1.62	78140
1.622	35273	1.622	29498	1.622	28432	1.622	28320	1.622	28449	1.622	29328	1.622	77480	1.622	78128
1.623	35264	1.623	29474	1.623	28416	1.623	28348	1.623	28441	1.623	29349	1.623	77498	1.623	78128
1.625	35235	1.625	29465	1.625	28405	1.625	28370	1.625	28415	1.625	29358	1.625	77502	1.625	78145
1.627	35214	1.627	29455	1.627	28406	1.627	28360	1.627	28430	1.627	29323	1.627	77483	1.627	78158
1.628	35218	1.628	29459	1.628	28415	1.628	28317	1.628	28447	1.628	29316	1.628	77460	1.628	78175
1.63	35224	1.63	29455	1.63	28447	1.63	28259	1.63	28461	1.63	29329	1.63	77447	1.63	78189
1.632	35234	1.632	29455	1.632	28445	1.632	28242	1.632	28454	1.632	29347	1.632	77449	1.632	78202
1.633	35222	1.633	29474	1.633	28444	1.633	28220	1.633	28456	1.633	29318	1.633	77457	1.633	78200
1.635	35227	1.635	29464	1.635	28440	1.635	28194	1.635	28465	1.635	29275	1.635	77481	1.635	78187
1.637	35218	1.637	29449	1.637	28444	1.637	28171	1.637	28467	1.637	29269	1.637	77477	1.637	78161
1.638	35206	1.638	29442	1.638	28445	1.638	28188	1.638	28441	1.638	29301	1.638	77452	1.638	78130
1.64	35220	1.64	29455	1.64	28428	1.64	28216	1.64	28421	1.64	29319	1.64	77452	1.64	78100
1.642	35229	1.642	29474	1.642	28424	1.642	28237	1.642	28429	1.642	29293	1.642	77482	1.642	78096
1.643	35221	1.643	29483	1.643	28442	1.643	28249	1.643	28453	1.643	29278	1.643	77497	1.643	78096
1.645	35199	1.645	29468	1.645	28451	1.645	28263	1.645	28442	1.645	29311	1.645	77473	1.645	78097
1.647	35192	1.647	29438	1.647	28448	1.647	28285	1.647	28404	1.647	29360	1.647	77453	1.647	78092
1.648	35230	1.648	29413	1.648	28421	1.648	28297	1.648	28374	1.648	29382	1.648	77427	1.648	78105
1.65	35232	1.65	29407	1.65	28414	1.65	28282	1.65	28386	1.65	29362	1.65	77432	1.65	78129
1.652	35230	1.652	29413	1.652	28406	1.652	28254	1.652	28416	1.652	29333	1.652	77455	1.652	78144
1.653	35224	1.653	29416	1.653	28413	1.653	28231	1.653	28419	1.653	29300	1.653	77472	1.653	78131
1.655	35247	1.655	29407	1.655	28424	1.655	28246	1.655	28399	1.655	29282	1.655	77461	1.655	78132
1.657	35255	1.657	29432	1.657	28419	1.657	28258	1.657	28389	1.657	29282	1.657	77411	1.657	78154
1.658	35234	1.658	29438	1.658	28394	1.658	28244	1.658	28396	1.658	29312	1.658	77409	1.658	78165
1.66	35236	1.66	29452	1.66	28378	1.66	28213	1.66	28422	1.66	29341	1.66	77420	1.66	78148
1.662	35253	1.662	29434	1.662	28397	1.662	28198	1.662	28433	1.662	29368	1.662	77465	1.662	78120
1.663	35252	1.663	29423	1.663	28429	1.663	28220	1.663	28431	1.663	29377	1.663	77463	1.663	78103
1.665	35195	1.665	29419	1.665	28458	1.665	28228	1.665	28419	1.665	29392	1.665	77467	1.665	78129
1.667	35172	1.667	29414	1.667	28451	1.667	28215	1.667	28415	1.667	29376	1.667	77491	1.667	78155
1.668	35182	1.668	29416	1.668	28441	1.668	28189	1.668	28405	1.668	29346	1.668	77540	1.668	78196
1.67	35206	1.67	29408	1.67	28440	1.67	28185	1.67	28413	1.67	29315	1.67	77543	1.67	78194
1.672	35219	1.672	29406	1.672	28479	1.672	28181	1.672	28410	1.672	29318	1.672	77485	1.672	78185
1.673	35231	1.673	29410	1.673	28523	1.673	28183	1.673	28452	1.673	29329	1.673	77427	1.673	78166
1.675	35271	1.675	29430	1.675	28520	1.675	28170	1.675	28452	1.675	29325	1.675	77405	1.675	78160
1.677	35276	1.677	29432	1.677	28473	1.677	28183	1.677	28432	1.677	29297	1.677	77416	1.677	78148
1.678	35265	1.678	29414	1.678	28465	1.678	28196	1.678	28401	1.678	29281	1.678	77430	1.678	78122
1.68	35230	1.68	29381	1.68	28488	1.68	28206	1.68	28369	1.68	29279	1.68	77473	1.68	78103
1.682	35209	1.682	29363	1.682	28513	1.682	28183	1.682	28364	1.682	29303	1.682	77506	1.682	78142
1.683	35218	1.683	29360	1.683	28500	1.683	28188	1.683	28368	1.683	29321	1.683	77518	1.683	78182
1.685	35226	1.685	29367	1.685	28481	1.685	28211	1.685	28395	1.685	29337	1.685	77488	1.685	78188
1.687	35232	1.687	29373	1.687	28465	1.687	28217	1.687	28427	1.687	29347	1.687	77462	1.687	78134
1.688	35250	1.688	29390	1.688	28458	1.688	28193	1.688	28429	1.688	29369	1.688	77427	1.688	78112
1.69	35251	1.69	29392	1.69	28476	1.69	28174	1.69	28409	1.69	29377	1.69	77409	1.69	78129
1.692	35243	1.692	29387	1.692	28507	1.692	28182	1.692	28379	1.692	29372	1.692	77407	1.692	78152
1.693	35191	1.693	29382	1.693	28524	1.693	28184	1.693	28342	1.693	29352	1.693	77429	1.693	78169
1.695	35188	1.695	29398	1.695	28516	1.695	28182	1.695	28352	1.695	29313	1.695	77458	1.695	78153
1.697	35195	1.697	29414	1.697	28490	1.697	28209	1.697	28355	1.697	29309	1.697	77467	1.697	78148
1.698	35199	1.698	29412	1.698	28468	1.698	28219	1.698	28370	1.698	29322	1.698	77461	1.698	78126
1.7	35168	1.7	29388	1.7	28446	1.7	28241	1.7	28381	1.7	29356	1.7	77456	1.7	78104
1.702	35143	1.702	29367	1.702	28456	1.702	28267	1.702	28385	1.702	29356	1.702	77452	1.702	78115
1.703	35154	1.703	29357	1.703	28457	1.703	28287	1.703	28387	1.703	29341	1.703	77451	1.703	78144
1.705	35184	1.705	29349	1.705	28454	1.705	28255	1.705	28369	1.705	29350	1.705	77434	1.705	78213
1.707	35215	1.707	29335	1.707	28450	1.707	28197	1.707	28367	1.707	29368	1.707	77418	1.707	78219
1.708	35218	1.708	29329	1.708	28472	1.708	28189	1.708	28378	1.708	29380	1.708	77426	1.708	78194
1.71	35215	1.71	29317	1.71	28493	1.71	28219	1.71	28379	1.71	29388	1.71	77424	1.71	78165
1.712	35219	1.712	29326	1.712	28500	1.712	28236	1.712	28389	1.712	29386	1.712	77416	1.712	78157
1.713	35233	1.713	29286	1.713	28487	1.713	28230	1.713	28383	1.713	29405	1.713	77412	1.713	78176
1.715	35245	1.715	29272	1.715	28499	1.715	28236	1.715	28366	1.715	29427	1.715	77439	1.715	78172
1.717	35237	1.717	29263	1.717	28507	1.717	28238	1.717	28352	1.717	29459	1.717	77460	1.717	78153
1.718	35227	1.718	29333	1.718	28497	1.718	28225	1.718	28339	1.718	29464	1.718	77471	1.718	78127
1.72	35238	1.72	29403	1.72	28453	1.72	28217	1.72	28330	1.72	29434	1.72	77451	1.72	78133
1.722	35252	1.722	29420	1.722	28440	1.722	28251	1.722	28308	1.722	29403	1.722	77469	1.722	78158
1.723	35255	1.723	29401	1.723	28447	1.723	28278	1.723	28300	1.723	29413	1.723	77472	1.723	78170
1.725	35236	1.725	29357	1.725	28473	1.725	28270	1.725	28301	1.725	29431	1.725	77472	1.725	78186
1.727	35197	1.727	29345	1.727	28470	1.727	28240	1.727	28292	1.727	29439	1.727	77438	1.727	78208
1.728	35170	1.728	29328	1.728	28477	1.728	28209	1.728	28299	1.728	29445	1.728	77401	1.728	78232
1.73	35168	1.73	29319	1.73	28469	1.73	28208	1.73	28313	1.73	29443	1.73	77370	1.73	78212
1.732	35222	1.732	29329	1.732	28476	1.732	28223	1.732	28336	1.732	29443	1.732	77353	1.732	78176
1.733	35283	1.733	29337	1.733	28488	1.733	28264	1.733	28322	1.733	29415	1.733	77371	1.733	78153
1.735	35313	1.735	29345	1.735	28481	1.735	28301	1.735	28317	1.735	29407	1.735	77406	1.735	78137
1.737	35335	1.737	29341	1.737	28460	1.737	28315	1.737	28335	1.737	29405	1.737	77401	1.737	78142
1.738	35330	1.738	29328	1.738	28424	1.738	28303	1.738	28354	1.738	29410	1.738	77410	1.738	78143
1.74	35309	1.74	29318	1.74	28408	1.74	28265	1.74	28352	1.74	29400	1.74	77400	1.74	78132
1.742	35256	1.742	29323	1.742	28408	1.742	28247	1.742	28343	1.742	29387	1.742	77408	1.742	78122
1.743	35234	1.743	29335	1.743	28430	1.743	28251	1.743	28327	1.743	29377	1.743	77421	1.743	78123
1.745	35255	1.745	29334	1.745	28454	1.745	28265	1.745	28316	1.745	29380	1.745	77415	1.745	78141
1.747	35256	1.747	29341	1.747	28457	1.747	28282	1.747	28304	1.747	29423	1.747	77437	1.747	78156
1.748	35245	1.748	29342	1.748	28457	1.748	28281	1.748	28299	1.748	29451	1.748	77436	1.748	78138
1.75	35205	1.75	29360	1.75	28452	1.75	28278	1.75	28313	1.75	29474	1.75	77459	1.75	78112
1.752	35174	1.752	29336	1.752	28456	1.752	28258	1.752	28326	1.752	29476	1.752	77433	1.752	78096
1.753	35166	1.753	29310	1.753	28439	1.753	28254	1.753	28337	1.753	29464	1.753	77382	1.753	78102
1.755	35175	1.755	29288	1.755	28462	1.755	28275	1.755	28336	1.755	29466	1.755	77362	1.755	78120
1.757	35174	1.757	29283	1.757	28457	1.757	28282	1.757	28330	1.757	29446	1.757	77405	1.757	78109
1.758	35169	1.758	29289	1.758	28450	1.758	28298	1.758	28340	1.758	29438	1.758	77451	1.758	78118
1.76	35198	1.76	29279	1.76	28418	1.76	28303	1.76	28333	1.76	29453	1.76	77470	1.76	78131
1.762	35237	1.762	29285	1.762	28419	1.762	28318	1.762	28323	1.762	29455	1.762	77465	1.762	78143
1.763	35259	1.763	29296	1.763	28408	1.763	28321	1.763	28314	1.763	29461	1.763	77455	1.763	78130
1.765	35230	1.765	29308	1.765	28418	1.765	28290	1.765	28310	1.765	29460	1.765	77428	1.765	78101
1.767	35222	1.767	29307	1.767	28426	1.767	28245	1.767	28305	1.767	29480	1.767	77390	1.767	78095
1.768	35222	1.768	29300	1.768	28447	1.768	28210	1.768	28301	1.768	29495	1.768	77360	1.768	78115
1.77	35254	1.77	29307	1.77	28434	1.77	28224	1.77	28309	1.77	29480	1.77	77344	1.77	78161
1.772	35258	1.772	29324	1.772	28422	1.772	28259	1.772	28324	1.772	29450	1.772	77339	1.772	78155
1.773	35255	1.773	29344	1.773	28415	1.773	28284	1.773	28332	1.773	29415	1.773	77360	1.773	78139
1.775	35244	1.775	29351	1.775	28423	1.775	28266	1.775	28328	1.775	29407	1.775	77387	1.775	78115
1.777	35242	1.777	29341	1.777	28430	1.777	28257	1.777	28322	1.777	29446	1.777	77401	1.777	78146
1.778	35221	1.778	29340	1.778	28446	1.778	28269	1.778	28294	1.778	29495	1.778	77388	1.778	78131
1.78	35179	1.78	29348	1.78	28438	1.78	28294	1.78	28264	1.78	29485	1.78	77385	1.78	78133
1.782	35178	1.782	29362	1.782	28417	1.782	28313	1.782	28263	1.782	29456	1.782	77396	1.782	78137
1.783	35190	1.783	29363	1.783	28394	1.783	28314	1.783	28286	1.783	29436	1.783	77457	1.783	78146
1.785	35211	1.785	29356	1.785	28397	1.785	28312	1.785	28317	1.785	29462	1.785	77506	1.785	78138
1.787	35192	1.787	29354	1.787	28420	1.787	28276	1.787	28319	1.787	29465	1.787	77488	1.787	78098
1.788	35189	1.788	29360	1.788	28450	1.788	28234	1.788	28313	1.788	29437	1.788	77406	1.788	78089
1.79	35179	1.79	29379	1.79	28441	1.79	28223	1.79	28290	1.79	29419	1.79	77348	1.79	78122
1.792	35161	1.792	29362	1.792	28412	1.792	28232	1.792	28270	1.792	29415	1.792	77349	1.792	78164
1.793	35139	1.793	29341	1.793	28389	1.793	28245	1.793	28266	1.793	29443	1.793	77373	1.793	78203
1.795	35114	1.795	29286	1.795	28400	1.795	28249	1.795	28267	1.795	29448	1.795	77380	1.795	78179
1.797	35127	1.797	29276	1.797	28413	1.797	28249	1.797	28286	1.797	29462	1.797	77428	1.797	78140
1.798	35153	1.798	29293	1.798	28427	1.798	28238	1.798	28286	1.798	29464	1.798	77469	1.798	78124
1.8	35195	1.8	29350	1.8	28441	1.8	28212	1.8	28301	1.8	29466	1.8	77495	1.8	78132
1.802	35214	1.802	29370	1.802	28453	1.802	28199	1.802	28296	1.802	29459	1.802	77474	1.802	78165
1.803	35202	1.803	29344	1.803	28447	1.803	28185	1.803	28316	1.803	29452	1.803	77426	1.803	78170
1.805	35197	1.805	29324	1.805	28444	1.805	28184	1.805	28319	1.805	29459	1.805	77394	1.805	78160
1.807	35202	1.807	29335	1.807	28444	1.807	28185	1.807	28300	1.807	29474	1.807	77375	1.807	78137
1.808	35215	1.808	29356	1.808	28454	1.808	28195	1.808	28276	1.808	29504	1.808	77362	1.808	78118
1.81	35196	1.81	29352	1.81	28449	1.81	28206	1.81	28279	1.81	29504	1.81	77372	1.81	78106
1.812	35177	1.812	29331	1.812	28458	1.812	28223	1.812	28287	1.812	29496	1.812	77386	1.812	78099
1.813	35196	1.813	29303	1.813	28474	1.813	28222	1.813	28288	1.813	29462	1.813	77391	1.813	78082
1.815	35210	1.815	29305	1.815	28481	1.815	28192	1.815	28257	1.815	29440	1.815	77386	1.815	78086
1.817	35243	1.817	29313	1.817	28475	1.817	28169	1.817	28252	1.817	29442	1.817	77349	1.817	78084
1.818	35222	1.818	29346	1.818	28432	1.818	28163	1.818	28252	1.818	29464	1.818	77366	1.818	78109
1.82	35217	1.82	29352	1.82	28424	1.82	28183	1.82	28279	1.82	29469	1.82	77403	1.82	78106
1.822	35216	1.822	29358	1.822	28428	1.822	28178	1.822	28304	1.822	29449	1.822	77461	1.822	78124
1.823	35223	1.823	29367	1.823	28445	1.823	28181	1.823	28325	1.823	29435	1.823	77498	1.823	78116
1.825	35227	1.825	29373	1.825	28435	1.825	28157	1.825	28349	1.825	29440	1.825	77468	1.825	78090
1.827	35209	1.827	29390	1.827	28413	1.827	28149	1.827	28335	1.827	29443	1.827	77465	1.827	78099
1.828	35192	1.828	29394	1.828	28422	1.828	28146	1.828	28320	1.828	29430	1.828	77438	1.828	78112
1.83	35191	1.83	29411	1.83	28463	1.83	28156	1.83	28307	1.83	29422	1.83	77466	1.83	78129
1.832	35207	1.832	29410	1.832	28489	1.832	28167	1.832	28317	1.832	29413	1.832	77474	1.832	78140
1.833	35218	1.833	29394	1.833	28476	1.833	28182	1.833	28318	1.833	29418	1.833	77484	1.833	78152
1.835	35211	1.835	29356	1.835	28438	1.835	28186	1.835	28304	1.835	29431	1.835	77436	1.835	78175
1.837	35157	1.837	29350	1.837	28418	1.837	28181	1.837	28284	1.837	29431	1.837	77404	1.837	78136
1.838	35125	1.838	29370	1.838	28425	1.838	28179	1.838	28274	1.838	29407	1.838	77416	1.838	78123
1.84	35135	1.84	29406	1.84	28445	1.84	28192	1.84	28273	1.84	29388	1.84	77454	1.84	78129
1.842	35180	1.842	29428	1.842	28477	1.842	28189	1.842	28287	1.842	29387	1.842	77481	1.842	78156
1.843	35209	1.843	29435	1.843	28496	1.843	28169	1.843	28304	1.843	29388	1.843	77494	1.843	78149
1.845	35214	1.845	29432	1.845	28498	1.845	28168	1.845	28316	1.845	29365	1.845	77488	1.845	78162
1.847	35217	1.847	29412	1.847	28485	1.847	28189	1.847	28332	1.847	29354	1.847	77477	1.847	78196
1.848	35232	1.848	29412	1.848	28469	1.848	28207	1.848	28313	1.848	29366	1.848	77436	1.848	78213
1.85	35250	1.85	29431	1.85	28464	1.85	28198	1.85	28267	1.85	29386	1.85	77408	1.85	78197
1.852	35267	1.852	29454	1.852	28456	1.852	28190	1.852	28230	1.852	29384	1.852	77366	1.852	78178
1.853	35277	1.853	29445	1.853	28474	1.853	28180	1.853	28235	1.853	29362	1.853	77344	1.853	78169
1.855	35271	1.855	29454	1.855	28482	1.855	28176	1.855	28281	1.855	29351	1.855	77361	1.855	78147
1.857	35287	1.857	29461	1.857	28491	1.857	28180	1.857	28314	1.857	29349	1.857	77407	1.857	78138
1.858	35291	1.858	29480	1.858	28487	1.858	28189	1.858	28321	1.858	29367	1.858	77453	1.858	78149
1.86	35297	1.86	29473	1.86	28490	1.86	28213	1.86	28305	1.86	29368	1.86	77445	1.86	78145
1.862	35270	1.862	29478	1.862	28491	1.862	28234	1.862	28273	1.862	29358	1.862	77417	1.862	78109
1.863	35243	1.863	29486	1.863	28512	1.863	28250	1.863	28268	1.863	29342	1.863	77362	1.863	78077
1.865	35211	1.865	29488	1.865	28519	1.865	28247	1.865	28281	1.865	29359	1.865	77346	1.865	78071
1.867	35187	1.867	29479	1.867	28530	1.867	28254	1.867	28277	1.867	29358	1.867	77360	1.867	78062
1.868	35183	1.868	29459	1.868	28535	1.868	28254	1.868	28276	1.868	29344	1.868	77422	1.868	78069
1.87	35197	1.87	29431	1.87	28511	1.87	28255	1.87	28278	1.87	29309	1.87	77476	1.87	78085
1.872	35206	1.872	29411	1.872	28490	1.872	28244	1.872	28294	1.872	29283	1.872	77465	1.872	78133
1.873	35203	1.873	29414	1.873	28466	1.873	28231	1.873	28284	1.873	29288	1.873	77431	1.873	78158
1.875	35183	1.875	29437	1.875	28478	1.875	28205	1.875	28270	1.875	29311	1.875	77415	1.875	78146
1.877	35165	1.877	29457	1.877	28505	1.877	28177	1.877	28265	1.877	29314	1.877	77444	1.877	78097
1.878	35189	1.878	29467	1.878	28522	1.878	28178	1.878	28285	1.878	29304	1.878	77438	1.878	78057
1.88	35217	1.88	29479	1.88	28536	1.88	28211	1.88	28314	1.88	29286	1.88	77420	1.88	78044
1.882	35236	1.882	29491	1.882	28524	1.882	28225	1.882	28338	1.882	29270	1.882	77403	1.882	78076
1.883	35241	1.883	29494	1.883	28520	1.883	28212	1.883	28333	1.883	29250	1.883	77414	1.883	78113
1.885	35244	1.885	29481	1.885	28505	1.885	28198	1.885	28310	1.885	29255	1.885	77431	1.885	78138
1.887	35238	1.887	29472	1.887	28500	1.887	28204	1.887	28301	1.887	29272	1.887	77435	1.887	78137
1.888	35231	1.888	29490	1.888	28472	1.888	28222	1.888	28283	1.888	29275	1.888	77425	1.888	78111
1.89	35228	1.89	29507	1.89	28479	1.89	28209	1.89	28285	1.89	29265	1.89	77406	1.89	78105
1.892	35245	1.892	29493	1.892	28500	1.892	28200	1.892	28288	1.892	29273	1.892	77410	1.892	78110
1.893	35244	1.893	29459	1.893	28516	1.893	28195	1.893	28302	1.893	29277	1.893	77435	1.893	78129
1.895	35247	1.895	29460	1.895	28504	1.895	28223	1.895	28305	1.895	29286	1.895	77430	1.895	78137
1.897	35231	1.897	29482	1.897	28484	1.897	28248	1.897	28310	1.897	29311	1.897	77442	1.897	78153
1.898	35234	1.898	29500	1.898	28491	1.898	28243	1.898	28313	1.898	29351	1.898	77428	1.898	78169
1.9	35239	1.9	29494	1.9	28518	1.9	28214	1.9	28300	1.9	29365	1.9	77445	1.9	78190
1.902	35261	1.902	29482	1.902	28558	1.902	28206	1.902	28303	1.902	29337	1.902	77406	1.902	78186
1.903	35265	1.903	29475	1.903	28569	1.903	28213	1.903	28324	1.903	29293	1.903	77396	1.903	78176
1.905	35250	1.905	29491	1.905	28552	1.905	28234	1.905	28361	1.905	29253	1.905	77395	1.905	78140
1.907	35260	1.907	29520	1.907	28502	1.907	28240	1.907	28378	1.907	29244	1.907	77406	1.907	78140
1.908	35265	1.908	29527	1.908	28469	1.908	28257	1.908	28373	1.908	29260	1.908	77382	1.908	78130
1.91	35276	1.91	29507	1.91	28454	1.91	28280	1.91	28367	1.91	29265	1.91	77375	1.91	78136
1.912	35247	1.912	29484	1.912	28464	1.912	28289	1.912	28344	1.912	29276	1.912	77406	1.912	78123
1.913	35218	1.913	29476	1.913	28497	1.913	28284	1.913	28356	1.913	29259	1.913	77474	1.913	78134
1.915	35192	1.915	29471	1.915	28524	1.915	28249	1.915	28386	1.915	29269	1.915	77498	1.915	78151
1.917	35163	1.917	29491	1.917	28554	1.917	28234	1.917	28424	1.917	29263	1.917	77503	1.917	78170
1.918	35172	1.918	29509	1.918	28552	1.918	28263	1.918	28442	1.918	29275	1.918	77483	1.918	78188
1.92	35175	1.92	29542	1.92	28541	1.92	28302	1.92	28422	1.92	29255	1.92	77456	1.92	78194
1.922	35197	1.922	29546	1.922	28535	1.922	28314	1.922	28398	1.922	29238	1.922	77447	1.922	78192
1.923	35197	1.923	29556	1.923	28538	1.923	28300	1.923	28366	1.923	29219	1.923	77458	1.923	78191
1.925	35196	1.925	29557	1.925	28532	1.925	28304	1.925	28354	1.925	29236	1.925	77482	1.925	78176
1.927	35180	1.927	29560	1.927	28518	1.927	28329	1.927	28355	1.927	29253	1.927	77485	1.927	78166
1.928	35163	1.928	29541	1.928	28499	1.928	28335	1.928	28379	1.928	29254	1.928	77488	1.928	78167
1.93	35187	1.93	29505	1.93	28487	1.93	28328	1.93	28400	1.93	29225	1.93	77500	1.93	78184
1.932	35221	1.932	29487	1.932	28460	1.932	28314	1.932	28420	1.932	29216	1.932	77502	1.932	78167
1.933	35254	1.933	29497	1.933	28464	1.933	28280	1.933	28424	1.933	29218	1.933	77454	1.933	78138
1.935	35241	1.935	29521	1.935	28487	1.935	28268	1.935	28424	1.935	29240	1.935	77436	1.935	78128
1.937	35238	1.937	29541	1.937	28507	1.937	28267	1.937	28419	1.937	29264	1.937	77429	1.937	78135
1.938	35232	1.938	29546	1.938	28508	1.938	28295	1.938	28420	1.938	29283	1.938	77467	1.938	78134
1.94	35226	1.94	29556	1.94	28496	1.94	28307	1.94	28427	1.94	29318	1.94	77434	1.94	78139
1.942	35218	1.942	29558	1.942	28480	1.942	28294	1.942	28435	1.942	29312	1.942	77383	1.942	78144
1.943	35204	1.943	29557	1.943	28472	1.943	28281	1.943	28422	1.943	29312	1.943	77356	1.943	78166
1.945	35204	1.945	29563	1.945	28481	1.945	28270	1.945	28417	1.945	29283	1.945	77383	1.945	78173
1.947	35206	1.947	29565	1.947	28511	1.947	28268	1.947	28422	1.947	29267	1.947	77434	1.947	78181
1.948	35229	1.948	29572	1.948	28533	1.948	28255	1.948	28452	1.948	29247	1.948	77424	1.948	78184
1.95	35232	1.95	29559	1.95	28511	1.95	28246	1.95	28460	1.95	29234	1.95	77397	1.95	78182
1.952	35231	1.952	29546	1.952	28480	1.952	28253	1.952	28452	1.952	29238	1.952	77353	1.952	78200
1.953	35248	1.953	29536	1.953	28481	1.953	28276	1.953	28443	1.953	29252	1.953	77370	1.953	78195
1.955	35261	1.955	29547	1.955	28512	1.955	28284	1.955	28442	1.955	29256	1.955	77381	1.955	78165
1.957	35252	1.957	29567	1.957	28530	1.957	28254	1.957	28450	1.957	29253	1.957	77418	1.957	78142
1.958	35205	1.958	29567	1.958	28513	1.958	28262	1.958	28447	1.958	29250	1.958	77415	1.958	78122
1.96	35177	1.96	29562	1.96	28499	1.96	28280	1.96	28448	1.96	29262	1.96	77428	1.96	78128
1.962	35185	1.962	29552	1.962	28494	1.962	28287	1.962	28460	1.962	29247	1.962	77432	1.962	78128
1.963	35200	1.963	29545	1.963	28496	1.963	28280	1.963	28482	1.963	29234	1.963	77429	1.963	78125
1.965	35228	1.965	29534	1.965	28508	1.965	28272	1.965	28497	1.965	29217	1.965	77390	1.965	78130
1.967	35242	1.967	29512	1.967	28542	1.967	28303	1.967	28490	1.967	29228	1.967	77334	1.967	78142
1.968	35256	1.968	29505	1.968	28571	1.968	28313	1.968	28490	1.968	29256	1.968	77324	1.968	78175
1.97	35234	1.97	29494	1.97	28551	1.97	28323	1.97	28503	1.97	29291	1.97	77362	1.97	78185
1.972	35226	1.972	29499	1.972	28541	1.972	28321	1.972	28498	1.972	29294	1.972	77406	1.972	78174
1.973	35233	1.973	29505	1.973	28551	1.973	28310	1.973	28482	1.973	29251	1.973	77453	1.973	78153
1.975	35262	1.975	29505	1.975	28602	1.975	28301	1.975	28457	1.975	29194	1.975	77452	1.975	78136
1.977	35244	1.977	29500	1.977	28614	1.977	28305	1.977	28471	1.977	29166	1.977	77439	1.977	78127
1.978	35225	1.978	29510	1.978	28588	1.978	28316	1.978	28473	1.978	29193	1.978	77393	1.978	78111
1.98	35226	1.98	29522	1.98	28554	1.98	28315	1.98	28473	1.98	29220	1.98	77377	1.98	78100
1.982	35268	1.982	29539	1.982	28556	1.982	28314	1.982	28487	1.982	29240	1.982	77364	1.982	78079
1.983	35291	1.983	29534	1.983	28571	1.983	28306	1.983	28529	1.983	29218	1.983	77366	1.983	78073
1.985	35283	1.985	29514	1.985	28582	1.985	28305	1.985	28543	1.985	29212	1.985	77358	1.985	78091
1.987	35239	1.987	29506	1.987	28568	1.987	28320	1.987	28520	1.987	29230	1.987	77380	1.987	78144
1.988	35189	1.988	29516	1.988	28538	1.988	28339	1.988	28497	1.988	29240	1.988	77407	1.988	78180
1.99	35171	1.99	29542	1.99	28529	1.99	28352	1.99	28516	1.99	29248	1.99	77427	1.99	78197
1.992	35185	1.992	29556	1.992	28538	1.992	28364	1.992	28538	1.992	29226	1.992	77426	1.992	78163
1.993	35238	1.993	29552	1.993	28564	1.993	28360	1.993	28546	1.993	29230	1.993	77390	1.993	78172
1.995	35299	1.995	29557	1.995	28555	1.995	28371	1.995	28541	1.995	29233	1.995	77388	1.995	78172
1.997	35312	1.997	29556	1.997	28532	1.997	28376	1.997	28519	1.997	29237	1.997	77396	1.997	78186
1.998	35305	1.998	29566	1.998	28517	1.998	28375	1.998	28501	1.998	29236	1.998	77399	1.998	78147
2	35275	2	29564	2	28541	2	28361	2	28498	2	29222	2	77391	2	78124
2.002	35252	2.002	29554	2.002	28564	2.002	28344	2.002	28532	2.002	29222	2.002	77392	2.002	78101
2.003	35255	2.003	29571	2.003	28577	2.003	28343	2.003	28564	2.003	29220	2.003	77432	2.003	78124
2.005	35265	2.005	29559	2.005	28563	2.005	28350	2.005	28575	2.005	29220	2.005	77437	2.005	78149
2.007	35313	2.007	29545	2.007	28553	2.007	28347	2.007	28569	2.007	29206	2.007	77434	2.007	78209
2.008	35317	2.008	29524	2.008	28554	2.008	28327	2.008	28554	2.008	29182	2.008	77433	2.008	78213
2.01	35297	2.01	29527	2.01	28571	2.01	28333	2.01	28543	2.01	29188	2.01	77435	2.01	78211
2.012	35266	2.012	29535	2.012	28594	2.012	28366	2.012	28529	2.012	29197	2.012	77421	2.012	78189
2.013	35244	2.013	29531	2.013	28575	2.013	28397	2.013	28524	2.013	29175	2.013	77408	2.013	78176
2.015	35247	2.015	29558	2.015	28542	2.015	28396	2.015	28515	2.015	29146	2.015	77420	2.015	78187
2.017	35254	2.017	29580	2.017	28522	2.017	28373	2.017	28527	2.017	29135	2.017	77432	2.017	78203
2.018	35274	2.018	29595	2.018	28530	2.018	28370	2.018	28514	2.018	29172	2.018	77453	2.018	78244
2.02	35275	2.02	29573	2.02	28552	2.02	28378	2.02	28516	2.02	29192	2.02	77484	2.02	78250
2.022	35287	2.022	29581	2.022	28551	2.022	28384	2.022	28506	2.022	29186	2.022	77516	2.022	78247
2.023	35298	2.023	29592	2.023	28573	2.023	28379	2.023	28524	2.023	29178	2.023	77497	2.023	78192
2.025	35306	2.025	29620	2.025	28596	2.025	28354	2.025	28547	2.025	29175	2.025	77452	2.025	78197
2.027	35281	2.027	29648	2.027	28602	2.027	28347	2.027	28567	2.027	29171	2.027	77421	2.027	78199
2.028	35245	2.028	29656	2.028	28580	2.028	28371	2.028	28547	2.028	29157	2.028	77424	2.028	78219
2.03	35243	2.03	29667	2.03	28548	2.03	28398	2.03	28515	2.03	29151	2.03	77461	2.03	78194
2.032	35255	2.032	29635	2.032	28538	2.032	28401	2.032	28516	2.032	29156	2.032	77474	2.032	78184
2.033	35265	2.033	29598	2.033	28528	2.033	28383	2.033	28540	2.033	29183	2.033	77455	2.033	78200
2.035	35257	2.035	29574	2.035	28523	2.035	28379	2.035	28565	2.035	29190	2.035	77422	2.035	78218
2.037	35272	2.037	29602	2.037	28541	2.037	28404	2.037	28542	2.037	29178	2.037	77413	2.037	78167
2.038	35270	2.038	29638	2.038	28581	2.038	28439	2.038	28542	2.038	29155	2.038	77423	2.038	78114
2.04	35265	2.04	29658	2.04	28599	2.04	28450	2.04	28540	2.04	29148	2.04	77413	2.04	78107
2.042	35253	2.042	29636	2.042	28595	2.042	28427	2.042	28547	2.042	29157	2.042	77415	2.042	78176
2.043	35276	2.043	29622	2.043	28594	2.043	28399	2.043	28541	2.043	29156	2.043	77416	2.043	78220
2.045	35286	2.045	29608	2.045	28605	2.045	28398	2.045	28549	2.045	29135	2.045	77433	2.045	78230
2.047	35286	2.047	29613	2.047	28600	2.047	28393	2.047	28564	2.047	29146	2.047	77418	2.047	78170
2.048	35245	2.048	29632	2.048	28568	2.048	28398	2.048	28563	2.048	29138	2.048	77434	2.048	78136
2.05	35218	2.05	29635	2.05	28537	2.05	28395	2.05	28570	2.05	29143	2.05	77457	2.05	78097
2.052	35221	2.052	29616	2.052	28524	2.052	28416	2.052	28575	2.052	29138	2.052	77479	2.052	78102
2.053	35247	2.053	29600	2.053	28532	2.053	28397	2.053	28567	2.053	29163	2.053	77458	2.053	78123
2.055	35257	2.055	29593	2.055	28563	2.055	28369	2.055	28559	2.055	29167	2.055	77408	2.055	78124
2.057	35240	2.057	29597	2.057	28572	2.057	28351	2.057	28569	2.057	29157	2.057	77405	2.057	78138
2.058	35241	2.058	29584	2.058	28566	2.058	28361	2.058	28594	2.058	29154	2.058	77411	2.058	78149
2.06	35252	2.06	29575	2.06	28552	2.06	28370	2.06	28582	2.06	29164	2.06	77418	2.06	78173
2.062	35275	2.062	29564	2.062	28554	2.062	28384	2.062	28556	2.062	29153	2.062	77403	2.062	78165
2.063	35296	2.063	29586	2.063	28578	2.063	28399	2.063	28548	2.063	29129	2.063	77415	2.063	78179
2.065	35300	2.065	29591	2.065	28582	2.065	28391	2.065	28556	2.065	29112	2.065	77411	2.065	78161
2.067	35302	2.067	29574	2.067	28579	2.067	28373	2.067	28563	2.067	29111	2.067	77423	2.067	78136
2.068	35281	2.068	29555	2.068	28554	2.068	28352	2.068	28566	2.068	29115	2.068	77449	2.068	78125
2.07	35295	2.07	29545	2.07	28530	2.07	28362	2.07	28575	2.07	29126	2.07	77507	2.07	78136
2.072	35303	2.072	29577	2.072	28514	2.072	28368	2.072	28581	2.072	29128	2.072	77535	2.072	78165
2.073	35290	2.073	29599	2.073	28506	2.073	28392	2.073	28562	2.073	29152	2.073	77530	2.073	78160
2.075	35257	2.075	29619	2.075	28517	2.075	28408	2.075	28550	2.075	29178	2.075	77483	2.075	78149
2.077	35217	2.077	29612	2.077	28532	2.077	28412	2.077	28543	2.077	29207	2.077	77451	2.077	78151
2.078	35191	2.078	29584	2.078	28560	2.078	28406	2.078	28547	2.078	29208	2.078	77426	2.078	78126
2.08	35201	2.08	29567	2.08	28572	2.08	28423	2.08	28542	2.08	29191	2.08	77426	2.08	78122
2.082	35200	2.082	29571	2.082	28558	2.082	28422	2.082	28533	2.082	29179	2.082	77400	2.082	78144
2.083	35209	2.083	29598	2.083	28531	2.083	28431	2.083	28543	2.083	29191	2.083	77374	2.083	78197
2.085	35191	2.085	29631	2.085	28515	2.085	28408	2.085	28560	2.085	29222	2.085	77368	2.085	78217
2.087	35188	2.087	29675	2.087	28518	2.087	28409	2.087	28585	2.087	29239	2.087	77382	2.087	78181
2.088	35197	2.088	29688	2.088	28530	2.088	28397	2.088	28599	2.088	29241	2.088	77408	2.088	78106
2.09	35189	2.09	29715	2.09	28546	2.09	28409	2.09	28616	2.09	29220	2.09	77463	2.09	78085
2.092	35189	2.092	29703	2.092	28553	2.092	28416	2.092	28613	2.092	29206	2.092	77447	2.092	78113
2.093	35179	2.093	29677	2.093	28554	2.093	28420	2.093	28616	2.093	29183	2.093	77403	2.093	78169
2.095	35190	2.095	29638	2.095	28560	2.095	28430	2.095	28617	2.095	29189	2.095	77346	2.095	78168
2.097	35168	2.097	29635	2.097	28588	2.097	28422	2.097	28630	2.097	29216	2.097	77374	2.097	78146
2.098	35151	2.098	29663	2.098	28623	2.098	28403	2.098	28635	2.098	29230	2.098	77415	2.098	78139
2.1	35153	2.1	29706	2.1	28625	2.1	28391	2.1	28618	2.1	29220	2.1	77421	2.1	78140
2.102	35174	2.102	29698	2.102	28605	2.102	28395	2.102	28602	2.102	29178	2.102	77379	2.102	78134
2.103	35204	2.103	29662	2.103	28566	2.103	28414	2.103	28582	2.103	29187	2.103	77351	2.103	78093
2.105	35211	2.105	29598	2.105	28554	2.105	28412	2.105	28572	2.105	29221	2.105	77349	2.105	78077
2.107	35205	2.107	29579	2.107	28574	2.107	28410	2.107	28584	2.107	29249	2.107	77395	2.107	78098
2.108	35182	2.108	29582	2.108	28582	2.108	28416	2.108	28617	2.108	29251	2.108	77428	2.108	78128
2.11	35158	2.11	29575	2.11	28585	2.11	28424	2.11	28640	2.11	29223	2.11	77460	2.11	78155
2.112	35174	2.112	29561	2.112	28575	2.112	28437	2.112	28638	2.112	29228	2.112	77449	2.112	78167
2.113	35191	2.113	29573	2.113	28579	2.113	28444	2.113	28625	2.113	29229	2.113	77417	2.113	78198
2.115	35203	2.115	29588	2.115	28571	2.115	28433	2.115	28633	2.115	29230	2.115	77369	2.115	78204
2.117	35171	2.117	29599	2.117	28554	2.117	28427	2.117	28661	2.117	29243	2.117	77382	2.117	78192
2.118	35161	2.118	29595	2.118	28557	2.118	28417	2.118	28669	2.118	29250	2.118	77395	2.118	78167
2.12	35156	2.12	29601	2.12	28558	2.12	28454	2.12	28681	2.12	29245	2.12	77419	2.12	78161
2.122	35173	2.122	29610	2.122	28576	2.122	28462	2.122	28669	2.122	29219	2.122	77406	2.122	78136
2.123	35149	2.123	29594	2.123	28574	2.123	28444	2.123	28656	2.123	29197	2.123	77389	2.123	78143
2.125	35139	2.125	29586	2.125	28566	2.125	28401	2.125	28620	2.125	29193	2.125	77386	2.125	78150
2.127	35131	2.127	29597	2.127	28560	2.127	28379	2.127	28591	2.127	29205	2.127	77413	2.127	78147
2.128	35150	2.128	29625	2.128	28537	2.128	28379	2.128	28582	2.128	29215	2.128	77460	2.128	78120
2.13	35146	2.13	29643	2.13	28530	2.13	28372	2.13	28594	2.13	29214	2.13	77481	2.13	78092
2.132	35133	2.132	29647	2.132	28516	2.132	28379	2.132	28640	2.132	29202	2.132	77464	2.132	78097
2.133	35126	2.133	29625	2.133	28521	2.133	28390	2.133	28671	2.133	29193	2.133	77438	2.133	78106
2.135	35118	2.135	29595	2.135	28540	2.135	28409	2.135	28674	2.135	29191	2.135	77411	2.135	78144
2.137	35107	2.137	29576	2.137	28545	2.137	28407	2.137	28645	2.137	29186	2.137	77392	2.137	78147
2.138	35096	2.138	29571	2.138	28541	2.138	28384	2.138	28630	2.138	29192	2.138	77395	2.138	78142
2.14	35101	2.14	29583	2.14	28513	2.14	28374	2.14	28647	2.14	29204	2.14	77411	2.14	78134
2.142	35118	2.142	29587	2.142	28502	2.142	28397	2.142	28652	2.142	29233	2.142	77408	2.142	78193
2.143	35116	2.143	29575	2.143	28524	2.143	28432	2.143	28676	2.143	29277	2.143	77408	2.143	78234
2.145	35117	2.145	29553	2.145	28549	2.145	28440	2.145	28670	2.145	29298	2.145	77393	2.145	78217
2.147	35102	2.147	29516	2.147	28565	2.147	28411	2.147	28661	2.147	29309	2.147	77405	2.147	78159
2.148	35114	2.148	29519	2.148	28558	2.148	28385	2.148	28659	2.148	29288	2.148	77415	2.148	78168
2.15	35099	2.15	29513	2.15	28549	2.15	28375	2.15	28665	2.15	29303	2.15	77426	2.15	78231
2.152	35098	2.152	29512	2.152	28533	2.152	28388	2.152	28665	2.152	29304	2.152	77432	2.152	78280
2.153	35105	2.153	29517	2.153	28523	2.153	28404	2.153	28659	2.153	29292	2.153	77442	2.153	78255
2.155	35131	2.155	29545	2.155	28538	2.155	28417	2.155	28643	2.155	29256	2.155	77459	2.155	78219
2.157	35128	2.157	29562	2.157	28557	2.157	28414	2.157	28635	2.157	29243	2.157	77484	2.157	78197
2.158	35141	2.158	29564	2.158	28595	2.158	28426	2.158	28619	2.158	29253	2.158	77490	2.158	78216
2.16	35138	2.16	29565	2.16	28618	2.16	28423	2.16	28639	2.16	29262	2.16	77497	2.16	78208
2.162	35135	2.162	29576	2.162	28630	2.162	28398	2.162	28677	2.162	29248	2.162	77479	2.162	78222
2.163	35122	2.163	29582	2.163	28614	2.163	28372	2.163	28698	2.163	29242	2.163	77443	2.163	78203
2.165	35131	2.165	29598	2.165	28595	2.165	28372	2.165	28702	2.165	29259	2.165	77429	2.165	78190
2.167	35147	2.167	29618	2.167	28580	2.167	28422	2.167	28686	2.167	29280	2.167	77448	2.167	78158
2.168	35126	2.168	29634	2.168	28596	2.168	28445	2.168	28698	2.168	29292	2.168	77455	2.168	78167
2.17	35102	2.17	29637	2.17	28605	2.17	28439	2.17	28712	2.17	29299	2.17	77446	2.17	78189
2.172	35107	2.172	29650	2.172	28601	2.172	28405	2.172	28729	2.172	29309	2.172	77462	2.172	78210
2.173	35109	2.173	29674	2.173	28579	2.173	28390	2.173	28709	2.173	29314	2.173	77472	2.173	78185
2.175	35109	2.175	29667	2.175	28553	2.175	28395	2.175	28715	2.175	29284	2.175	77479	2.175	78175
2.177	35111	2.177	29644	2.177	28535	2.177	28394	2.177	28707	2.177	29258	2.177	77441	2.177	78168
2.178	35122	2.178	29605	2.178	28522	2.178	28380	2.178	28729	2.178	29239	2.178	77439	2.178	78189
2.18	35116	2.18	29594	2.18	28529	2.18	28377	2.18	28723	2.18	29265	2.18	77440	2.18	78191
2.182	35085	2.182	29590	2.182	28546	2.182	28392	2.182	28697	2.182	29270	2.182	77427	2.182	78216
2.183	35082	2.183	29581	2.183	28565	2.183	28411	2.183	28669	2.183	29287	2.183	77416	2.183	78178
2.185	35095	2.185	29583	2.185	28555	2.185	28420	2.185	28657	2.185	29296	2.185	77420	2.185	78158
2.187	35104	2.187	29591	2.187	28558	2.187	28426	2.187	28681	2.187	29329	2.187	77432	2.187	78150
2.188	35108	2.188	29626	2.188	28549	2.188	28414	2.188	28681	2.188	29352	2.188	77431	2.188	78217
2.19	35077	2.19	29661	2.19	28555	2.19	28406	2.19	28661	2.19	29317	2.19	77430	2.19	78267
2.192	35049	2.192	29662	2.192	28558	2.192	28386	2.192	28639	2.192	29286	2.192	77450	2.192	78276
2.193	35053	2.193	29645	2.193	28572	2.193	28384	2.193	28647	2.193	29258	2.193	77458	2.193	78256
2.195	35083	2.195	29629	2.195	28604	2.195	28357	2.195	28640	2.195	29257	2.195	77467	2.195	78239
2.197	35106	2.197	29639	2.197	28594	2.197	28357	2.197	28646	2.197	29264	2.197	77454	2.197	78195
2.198	35056	2.198	29638	2.198	28569	2.198	28364	2.198	28661	2.198	29269	2.198	77443	2.198	78162
2.2	35037	2.2	29615	2.2	28537	2.2	28374	2.2	28681	2.2	29274	2.2	77431	2.2	78161
2.202	35049	2.202	29593	2.202	28536	2.202	28360	2.202	28695	2.202	29268	2.202	77434	2.202	78177
2.203	35076	2.203	29567	2.203	28559	2.203	28368	2.203	28678	2.203	29256	2.203	77467	2.203	78201
2.205	35059	2.205	29552	2.205	28537	2.205	28383	2.205	28691	2.205	29270	2.205	77461	2.205	78157
2.207	35022	2.207	29499	2.207	28536	2.207	28404	2.207	28689	2.207	29281	2.207	77438	2.207	78144
2.208	34992	2.208	29486	2.208	28536	2.208	28414	2.208	28662	2.208	29282	2.208	77441	2.208	78139
2.21	34982	2.21	29507	2.21	28560	2.21	28415	2.21	28639	2.21	29294	2.21	77477	2.21	78164
2.212	34975	2.212	29558	2.212	28549	2.212	28420	2.212	28648	2.212	29318	2.212	77496	2.212	78184
2.213	34964	2.213	29577	2.213	28537	2.213	28426	2.213	28670	2.213	29339	2.213	77462	2.213	78197
2.215	34959	2.215	29582	2.215	28543	2.215	28447	2.215	28661	2.215	29321	2.215	77429	2.215	78209
2.217	34959	2.217	29598	2.217	28559	2.217	28451	2.217	28616	2.217	29311	2.217	77409	2.217	78225
2.218	34964	2.218	29590	2.218	28562	2.218	28449	2.218	28593	2.218	29344	2.218	77401	2.218	78223
2.22	34972	2.22	29566	2.22	28545	2.22	28410	2.22	28595	2.22	29373	2.22	77396	2.22	78218
2.222	34990	2.222	29550	2.222	28520	2.222	28389	2.222	28636	2.222	29359	2.222	77396	2.222	78211
2.223	35018	2.223	29566	2.223	28510	2.223	28381	2.223	28673	2.223	29329	2.223	77386	2.223	78200
2.225	35035	2.225	29560	2.225	28515	2.225	28383	2.225	28701	2.225	29307	2.225	77381	2.225	78189
2.227	35022	2.227	29518	2.227	28517	2.227	28382	2.227	28706	2.227	29302	2.227	77376	2.227	78165
2.228	34994	2.228	29496	2.228	28504	2.228	28380	2.228	28714	2.228	29294	2.228	77392	2.228	78150
2.23	34955	2.23	29495	2.23	28486	2.23	28389	2.23	28698	2.23	29302	2.23	77368	2.23	78172
2.232	34952	2.232	29514	2.232	28481	2.232	28379	2.232	28659	2.232	29288	2.232	77372	2.232	78189
2.233	34943	2.233	29506	2.233	28479	2.233	28370	2.233	28619	2.233	29255	2.233	77402	2.233	78208
2.235	34935	2.235	29489	2.235	28484	2.235	28362	2.235	28596	2.235	29231	2.235	77438	2.235	78223
2.237	34905	2.237	29503	2.237	28489	2.237	28370	2.237	28592	2.237	29247	2.237	77440	2.237	78222
2.238	34883	2.238	29532	2.238	28496	2.238	28376	2.238	28594	2.238	29300	2.238	77420	2.238	78208
2.24	34879	2.24	29544	2.24	28494	2.24	28384	2.24	28606	2.24	29344	2.24	77413	2.24	78195
2.242	34893	2.242	29537	2.242	28508	2.242	28390	2.242	28620	2.242	29383	2.242	77443	2.242	78186
2.243	34910	2.243	29520	2.243	28508	2.243	28396	2.243	28599	2.243	29379	2.243	77452	2.243	78211
2.245	34889	2.245	29529	2.245	28486	2.245	28412	2.245	28571	2.245	29363	2.245	77442	2.245	78213
2.247	34857	2.247	29522	2.247	28457	2.247	28409	2.247	28570	2.247	29315	2.247	77409	2.247	78221
2.248	34840	2.248	29509	2.248	28452	2.248	28407	2.248	28591	2.248	29286	2.248	77398	2.248	78232
2.25	34864	2.25	29490	2.25	28487	2.25	28410	2.25	28605	2.25	29289	2.25	77395	2.25	78243
2.252	34875	2.252	29475	2.252	28509	2.252	28420	2.252	28603	2.252	29319	2.252	77399	2.252	78245
2.253	34890	2.253	29458	2.253	28530	2.253	28427	2.253	28610	2.253	29348	2.253	77392	2.253	78210
2.255	34915	2.255	29479	2.255	28525	2.255	28413	2.255	28637	2.255	29343	2.255	77382	2.255	78186
2.257	34930	2.257	29485	2.257	28512	2.257	28417	2.257	28648	2.257	29327	2.257	77373	2.257	78200
2.258	34916	2.258	29483	2.258	28507	2.258	28431	2.258	28648	2.258	29319	2.258	77373	2.258	78215
2.26	34870	2.26	29471	2.26	28504	2.26	28448	2.26	28617	2.26	29306	2.26	77393	2.26	78167
2.262	34839	2.262	29467	2.262	28497	2.262	28440	2.262	28605	2.262	29283	2.262	77413	2.262	78136
2.263	34839	2.263	29483	2.263	28483	2.263	28398	2.263	28582	2.263	29253	2.263	77431	2.263	78152
2.265	34863	2.265	29492	2.265	28472	2.265	28369	2.265	28553	2.265	29268	2.265	77477	2.265	78232
2.267	34892	2.267	29505	2.267	28475	2.267	28393	2.267	28525	2.267	29309	2.267	77505	2.267	78282
2.268	34922	2.268	29512	2.268	28487	2.268	28411	2.268	28513	2.268	29359	2.268	77519	2.268	78296
2.27	34938	2.27	29502	2.27	28489	2.27	28425	2.27	28521	2.27	29363	2.27	77510	2.27	78248
2.272	34950	2.272	29460	2.272	28496	2.272	28411	2.272	28540	2.272	29358	2.272	77485	2.272	78211
2.273	34935	2.273	29429	2.273	28489	2.273	28430	2.273	28549	2.273	29351	2.273	77478	2.273	78170
2.275	34917	2.275	29398	2.275	28497	2.275	28448	2.275	28550	2.275	29334	2.275	77448	2.275	78197
2.277	34887	2.277	29404	2.277	28484	2.277	28445	2.277	28536	2.277	29320	2.277	77420	2.277	78208
2.278	34865	2.278	29415	2.278	28478	2.278	28431	2.278	28508	2.278	29308	2.278	77434	2.278	78196
2.28	34849	2.28	29437	2.28	28484	2.28	28421	2.28	28497	2.28	29312	2.28	77478	2.28	78176
2.282	34856	2.282	29454	2.282	28497	2.282	28424	2.282	28494	2.282	29333	2.282	77537	2.282	78158
2.283	34868	2.283	29443	2.283	28501	2.283	28425	2.283	28505	2.283	29338	2.283	77546	2.283	78167
2.285	34878	2.285	29426	2.285	28473	2.285	28433	2.285	28503	2.285	29347	2.285	77512	2.285	78180
2.287	34869	2.287	29409	2.287	28456	2.287	28433	2.287	28518	2.287	29320	2.287	77476	2.287	78217
2.288	34881	2.288	29399	2.288	28438	2.288	28416	2.288	28537	2.288	29308	2.288	77470	2.288	78221
2.29	34902	2.29	29410	2.29	28450	2.29	28420	2.29	28550	2.29	29302	2.29	77447	2.29	78199
2.292	34928	2.292	29438	2.292	28469	2.292	28426	2.292	28533	2.292	29319	2.292	77417	2.292	78190
2.293	34922	2.293	29461	2.293	28509	2.293	28451	2.293	28536	2.293	29357	2.293	77390	2.293	78192
2.295	34896	2.295	29451	2.295	28511	2.295	28444	2.295	28534	2.295	29370	2.295	77412	2.295	78209
2.297	34887	2.297	29421	2.297	28494	2.297	28441	2.297	28532	2.297	29363	2.297	77432	2.297	78175
2.298	34888	2.298	29403	2.298	28470	2.298	28427	2.298	28522	2.298	29356	2.298	77427	2.298	78170
2.3	34906	2.3	29388	2.3	28480	2.3	28441	2.3	28515	2.3	29377	2.3	77463	2.3	78201
2.302	34932	2.302	29380	2.302	28499	2.302	28458	2.302	28498	2.302	29393	2.302	77473	2.302	78233
2.303	34926	2.303	29373	2.303	28498	2.303	28486	2.303	28497	2.303	29388	2.303	77474	2.303	78252
2.305	34927	2.305	29358	2.305	28476	2.305	28465	2.305	28509	2.305	29389	2.305	77432	2.305	78218
2.307	34898	2.307	29321	2.307	28460	2.307	28431	2.307	28520	2.307	29404	2.307	77438	2.307	78199
2.308	34907	2.308	29297	2.308	28469	2.308	28395	2.308	28494	2.308	29405	2.308	77466	2.308	78152
2.31	34917	2.31	29314	2.31	28495	2.31	28400	2.31	28457	2.31	29408	2.31	77457	2.31	78147
2.312	34920	2.312	29373	2.312	28504	2.312	28394	2.312	28462	2.312	29415	2.312	77425	2.312	78150
2.313	34906	2.313	29400	2.313	28507	2.313	28397	2.313	28478	2.313	29418	2.313	77408	2.313	78185
2.315	34898	2.315	29396	2.315	28486	2.315	28396	2.315	28512	2.315	29422	2.315	77416	2.315	78188
2.317	34911	2.317	29364	2.317	28486	2.317	28433	2.317	28528	2.317	29400	2.317	77411	2.317	78180
2.318	34925	2.318	29356	2.318	28445	2.318	28447	2.318	28513	2.318	29382	2.318	77390	2.318	78177
2.32	34930	2.32	29345	2.32	28425	2.32	28433	2.32	28477	2.32	29372	2.32	77379	2.32	78209
2.322	34941	2.322	29333	2.322	28408	2.322	28402	2.322	28467	2.322	29398	2.322	77395	2.322	78233
2.323	34966	2.323	29322	2.323	28403	2.323	28374	2.323	28480	2.323	29426	2.323	77395	2.323	78229
2.325	34957	2.325	29304	2.325	28399	2.325	28386	2.325	28486	2.325	29439	2.325	77377	2.325	78227
2.327	34961	2.327	29306	2.327	28412	2.327	28417	2.327	28480	2.327	29433	2.327	77379	2.327	78212
2.328	34934	2.328	29319	2.328	28424	2.328	28451	2.328	28496	2.328	29453	2.328	77396	2.328	78237
2.33	34937	2.33	29357	2.33	28426	2.33	28457	2.33	28521	2.33	29489	2.33	77424	2.33	78257
2.332	34923	2.332	29373	2.332	28413	2.332	28451	2.332	28521	2.332	29516	2.332	77433	2.332	78275
2.333	34929	2.333	29365	2.333	28409	2.333	28434	2.333	28529	2.333	29510	2.333	77421	2.333	78264
2.335	34941	2.335	29333	2.335	28401	2.335	28432	2.335	28531	2.335	29495	2.335	77395	2.335	78214
2.337	34949	2.337	29315	2.337	28393	2.337	28432	2.337	28528	2.337	29494	2.337	77377	2.337	78188
2.338	34964	2.338	29331	2.338	28392	2.338	28434	2.338	28514	2.338	29519	2.338	77402	2.338	78212
2.34	34982	2.34	29360	2.34	28408	2.34	28433	2.34	28511	2.34	29517	2.34	77436	2.34	78225
2.342	34980	2.342	29385	2.342	28400	2.342	28436	2.342	28502	2.342	29506	2.342	77429	2.342	78224
2.343	34981	2.343	29382	2.343	28396	2.343	28460	2.343	28502	2.343	29496	2.343	77413	2.343	78201
2.345	34963	2.345	29361	2.345	28384	2.345	28476	2.345	28520	2.345	29490	2.345	77410	2.345	78185
2.347	34968	2.347	29337	2.347	28397	2.347	28478	2.347	28535	2.347	29485	2.347	77454	2.347	78183
2.348	34959	2.348	29334	2.348	28413	2.348	28474	2.348	28525	2.348	29488	2.348	77485	2.348	78150
2.35	34969	2.35	29335	2.35	28414	2.35	28481	2.35	28503	2.35	29495	2.35	77480	2.35	78167
2.352	34991	2.352	29329	2.352	28399	2.352	28471	2.352	28513	2.352	29477	2.352	77447	2.352	78170
2.353	35001	2.353	29327	2.353	28373	2.353	28462	2.353	28515	2.353	29486	2.353	77400	2.353	78204
2.355	35006	2.355	29334	2.355	28364	2.355	28436	2.355	28508	2.355	29517	2.355	77361	2.355	78220
2.357	34988	2.357	29349	2.357	28372	2.357	28427	2.357	28493	2.357	29554	2.357	77385	2.357	78237
2.358	34992	2.358	29355	2.358	28388	2.358	28431	2.358	28506	2.358	29561	2.358	77420	2.358	78246
2.36	34978	2.36	29357	2.36	28372	2.36	28451	2.36	28515	2.36	29560	2.36	77444	2.36	78237
2.362	34955	2.362	29359	2.362	28346	2.362	28469	2.362	28522	2.362	29550	2.362	77445	2.362	78228
2.363	34949	2.363	29340	2.363	28332	2.363	28470	2.363	28515	2.363	29539	2.363	77456	2.363	78231
2.365	34977	2.365	29330	2.365	28366	2.365	28456	2.365	28520	2.365	29508	2.365	77490	2.365	78229
2.367	35013	2.367	29323	2.367	28406	2.367	28453	2.367	28519	2.367	29516	2.367	77489	2.367	78249
2.368	35023	2.368	29322	2.368	28405	2.368	28460	2.368	28508	2.368	29516	2.368	77477	2.368	78236
2.37	34994	2.37	29326	2.37	28379	2.37	28462	2.37	28493	2.37	29545	2.37	77465	2.37	78193
2.372	34970	2.372	29308	2.372	28353	2.372	28482	2.372	28471	2.372	29568	2.372	77466	2.372	78177
2.373	34960	2.373	29284	2.373	28340	2.373	28496	2.373	28477	2.373	29566	2.373	77474	2.373	78178
2.375	34977	2.375	29263	2.375	28345	2.375	28499	2.375	28493	2.375	29553	2.375	77450	2.375	78209
2.377	35005	2.377	29268	2.377	28354	2.377	28478	2.377	28500	2.377	29540	2.377	77445	2.377	78199
2.378	35043	2.378	29297	2.378	28382	2.378	28502	2.378	28483	2.378	29537	2.378	77434	2.378	78193
2.38	35048	2.38	29313	2.38	28394	2.38	28541	2.38	28454	2.38	29538	2.38	77461	2.38	78208
2.382	35050	2.382	29334	2.382	28375	2.382	28548	2.382	28441	2.382	29536	2.382	77445	2.382	78220
2.383	35016	2.383	29367	2.383	28351	2.383	28524	2.383	28446	2.383	29540	2.383	77426	2.383	78208
2.385	34998	2.385	29409	2.385	28344	2.385	28512	2.385	28456	2.385	29541	2.385	77417	2.385	78203
2.387	34996	2.387	29426	2.387	28360	2.387	28541	2.387	28455	2.387	29551	2.387	77438	2.387	78197
2.388	35013	2.388	29440	2.388	28380	2.388	28546	2.388	28460	2.388	29565	2.388	77443	2.388	78218
2.39	35033	2.39	29449	2.39	28385	2.39	28541	2.39	28445	2.39	29575	2.39	77439	2.39	78235
2.392	35035	2.392	29457	2.392	28405	2.392	28522	2.392	28453	2.392	29560	2.392	77409	2.392	78241
2.393	35000	2.393	29429	2.393	28415	2.393	28512	2.393	28466	2.393	29565	2.393	77395	2.393	78253
2.395	34962	2.395	29395	2.395	28426	2.395	28528	2.395	28483	2.395	29556	2.395	77404	2.395	78264
2.397	34909	2.397	29375	2.397	28410	2.397	28534	2.397	28483	2.397	29538	2.397	77434	2.397	78270
2.398	34921	2.398	29378	2.398	28380	2.398	28551	2.398	28469	2.398	29505	2.398	77444	2.398	78279
2.4	34967	2.4	29393	2.4	28370	2.4	28561	2.4	28462	2.4	29521	2.4	77461	2.4	78262
2.402	35032	2.402	29413	2.402	28381	2.402	28580	2.402	28444	2.402	29555	2.402	77460	2.402	78246
2.403	35046	2.403	29407	2.403	28409	2.403	28597	2.403	28410	2.403	29574	2.403	77455	2.403	78225
2.405	35038	2.405	29389	2.405	28406	2.405	28592	2.405	28391	2.405	29554	2.405	77405	2.405	78205
2.407	35038	2.407	29367	2.407	28409	2.407	28624	2.407	28420	2.407	29540	2.407	77372	2.407	78224
2.408	35049	2.408	29382	2.408	28417	2.408	28663	2.408	28480	2.408	29549	2.408	77385	2.408	78193
2.41	35037	2.41	29386	2.41	28442	2.41	28677	2.41	28512	2.41	29566	2.41	77406	2.41	78182
2.412	35032	2.412	29396	2.412	28451	2.412	28670	2.412	28493	2.412	29574	2.412	77405	2.412	78193
2.413	35036	2.413	29377	2.413	28433	2.413	28651	2.413	28478	2.413	29591	2.413	77383	2.413	78202
2.415	35034	2.415	29397	2.415	28430	2.415	28663	2.415	28455	2.415	29582	2.415	77376	2.415	78214
2.417	35024	2.417	29413	2.417	28422	2.417	28678	2.417	28445	2.417	29579	2.417	77371	2.417	78202
2.418	35024	2.418	29434	2.418	28428	2.418	28690	2.418	28423	2.418	29583	2.418	77357	2.418	78227
2.42	35054	2.42	29436	2.42	28435	2.42	28710	2.42	28431	2.42	29615	2.42	77336	2.42	78228
2.422	35060	2.422	29429	2.422	28460	2.422	28728	2.422	28432	2.422	29694	2.422	77327	2.422	78195
2.423	35028	2.423	29435	2.423	28478	2.423	28745	2.423	28433	2.423	29956	2.423	77336	2.423	78152
2.425	35000	2.425	29412	2.425	28482	2.425	28737	2.425	28433	2.425	30309	2.425	77382	2.425	78138
2.427	34979	2.427	29409	2.427	28480	2.427	28701	2.427	28444	2.427	30466	2.427	77416	2.427	78149
2.428	35003	2.428	29421	2.428	28456	2.428	28652	2.428	28441	2.428	30259	2.428	77449	2.428	78180
2.43	35043	2.43	29439	2.43	28441	2.43	28631	2.43	28449	2.43	29924	2.43	77422	2.43	78205
2.432	35070	2.432	29442	2.432	28421	2.432	28636	2.432	28457	2.432	29748	2.432	77426	2.432	78219
2.433	35096	2.433	29448	2.433	28439	2.433	28658	2.433	28443	2.433	29701	2.433	77440	2.433	78230
2.435	35094	2.435	29467	2.435	28439	2.435	28663	2.435	28402	2.435	29677	2.435	77451	2.435	78207
2.437	35100	2.437	29469	2.437	28433	2.437	28678	2.437	28380	2.437	29661	2.437	77439	2.437	78201
2.438	35082	2.438	29441	2.438	28419	2.438	28675	2.438	28385	2.438	29671	2.438	77427	2.438	78210
2.44	35070	2.44	29431	2.44	28408	2.44	28674	2.44	28401	2.44	29680	2.44	77428	2.44	78239
2.442	35091	2.442	29444	2.442	28401	2.442	28652	2.442	28413	2.442	29682	2.442	77410	2.442	78249
2.443	35109	2.443	29455	2.443	28393	2.443	28639	2.443	28427	2.443	29677	2.443	77382	2.443	78266
2.445	35103	2.445	29444	2.445	28400	2.445	28611	2.445	28426	2.445	29678	2.445	77367	2.445	78271
2.447	35074	2.447	29439	2.447	28412	2.447	28596	2.447	28411	2.447	29684	2.447	77405	2.447	78259
2.448	35067	2.448	29451	2.448	28420	2.448	28594	2.448	28398	2.448	29701	2.448	77447	2.448	78217
2.45	35069	2.45	29489	2.45	28439	2.45	28631	2.45	28388	2.45	29733	2.45	77469	2.45	78177
2.452	35066	2.452	29515	2.452	28452	2.452	28641	2.452	28362	2.452	29740	2.452	77451	2.452	78170
2.453	35078	2.453	29522	2.453	28468	2.453	28632	2.453	28359	2.453	29725	2.453	77406	2.453	78163
2.455	35100	2.455	29500	2.455	28468	2.455	28624	2.455	28368	2.455	29702	2.455	77399	2.455	78175
2.457	35122	2.457	29468	2.457	28456	2.457	28615	2.457	28369	2.457	29702	2.457	77415	2.457	78180
2.458	35114	2.458	29455	2.458	28444	2.458	28612	2.458	28385	2.458	29715	2.458	77414	2.458	78202
2.46	35100	2.46	29458	2.46	28402	2.46	28604	2.46	28394	2.46	29701	2.46	77405	2.46	78208
2.462	35111	2.462	29465	2.462	28376	2.462	28606	2.462	28420	2.462	29669	2.462	77403	2.462	78223
2.463	35118	2.463	29463	2.463	28366	2.463	28611	2.463	28417	2.463	29645	2.463	77412	2.463	78236
2.465	35150	2.465	29489	2.465	28401	2.465	28616	2.465	28428	2.465	29656	2.465	77396	2.465	78248
2.467	35163	2.467	29498	2.467	28438	2.467	28622	2.467	28446	2.467	29681	2.467	77398	2.467	78252
2.468	35174	2.468	29519	2.468	28452	2.468	28627	2.468	28432	2.468	29685	2.468	77438	2.468	78191
2.47	35146	2.47	29516	2.47	28443	2.47	28628	2.47	28411	2.47	29675	2.47	77481	2.47	78128
2.472	35125	2.472	29526	2.472	28418	2.472	28646	2.472	28427	2.472	29674	2.472	77489	2.472	78128
2.473	35121	2.473	29525	2.473	28439	2.473	28667	2.473	28447	2.473	29695	2.473	77467	2.473	78178
2.475	35131	2.475	29523	2.475	28454	2.475	28666	2.475	28460	2.475	29702	2.475	77469	2.475	78221
2.477	35138	2.477	29515	2.477	28475	2.477	28659	2.477	28454	2.477	29687	2.477	77479	2.477	78207
2.478	35132	2.478	29490	2.478	28451	2.478	28677	2.478	28427	2.478	29654	2.478	77479	2.478	78202
2.48	35132	2.48	29475	2.48	28427	2.48	28729	2.48	28407	2.48	29644	2.48	77462	2.48	78234
2.482	35131	2.482	29480	2.482	28400	2.482	28761	2.482	28365	2.482	29644	2.482	77457	2.482	78253
2.483	35138	2.483	29478	2.483	28378	2.483	28763	2.483	28370	2.483	29676	2.483	77446	2.483	78238
2.485	35143	2.485	29478	2.485	28397	2.485	28770	2.485	28371	2.485	29720	2.485	77453	2.485	78215
2.487	35168	2.487	29475	2.487	28413	2.487	28800	2.487	28393	2.487	29744	2.487	77422	2.487	78192
2.488	35189	2.488	29493	2.488	28423	2.488	28837	2.488	28410	2.488	29753	2.488	77429	2.488	78199
2.49	35203	2.49	29494	2.49	28405	2.49	28835	2.49	28420	2.49	29734	2.49	77436	2.49	78187
2.492	35182	2.492	29492	2.492	28390	2.492	28826	2.492	28440	2.492	29708	2.492	77434	2.492	78193
2.493	35168	2.493	29486	2.493	28404	2.493	28846	2.493	28456	2.493	29672	2.493	77421	2.493	78209
2.495	35165	2.495	29483	2.495	28400	2.495	28872	2.495	28466	2.495	29645	2.495	77392	2.495	78222
2.497	35188	2.497	29500	2.497	28388	2.497	28869	2.497	28461	2.497	29643	2.497	77402	2.497	78227
2.498	35200	2.498	29519	2.498	28366	2.498	28844	2.498	28460	2.498	29664	2.498	77420	2.498	78222
2.5	35194	2.5	29522	2.5	28374	2.5	28850	2.5	28482	2.5	29671	2.5	77442	2.5	78228
2.502	35177	2.502	29512	2.502	28386	2.502	28872	2.502	28470	2.502	29688	2.502	77419	2.502	78248
2.503	35175	2.503	29510	2.503	28420	2.503	28879	2.503	28430	2.503	29683	2.503	77435	2.503	78249
2.505	35209	2.505	29511	2.505	28442	2.505	28868	2.505	28401	2.505	29686	2.505	77431	2.505	78245
2.507	35233	2.507	29514	2.507	28446	2.507	28871	2.507	28412	2.507	29672	2.507	77458	2.507	78246
2.508	35231	2.508	29519	2.508	28409	2.508	28856	2.508	28467	2.508	29678	2.508	77445	2.508	78245
2.51	35191	2.51	29514	2.51	28382	2.51	28867	2.51	28513	2.51	29686	2.51	77440	2.51	78247
2.512	35160	2.512	29501	2.512	28389	2.512	28886	2.512	28517	2.512	29696	2.512	77463	2.512	78207
2.513	35152	2.513	29493	2.513	28408	2.513	28905	2.513	28497	2.513	29690	2.513	77456	2.513	78190
2.515	35179	2.515	29490	2.515	28400	2.515	28888	2.515	28465	2.515	29681	2.515	77430	2.515	78195
2.517	35195	2.517	29497	2.517	28380	2.517	28855	2.517	28464	2.517	29657	2.517	77382	2.517	78235
2.518	35203	2.518	29503	2.518	28376	2.518	28845	2.518	28468	2.518	29638	2.518	77371	2.518	78281
2.52	35208	2.52	29527	2.52	28388	2.52	28859	2.52	28479	2.52	29623	2.52	77407	2.52	78307
2.522	35217	2.522	29529	2.522	28401	2.522	28877	2.522	28484	2.522	29629	2.522	77423	2.522	78311
2.523	35236	2.523	29524	2.523	28398	2.523	28885	2.523	28479	2.523	29642	2.523	77415	2.523	78284
2.525	35254	2.525	29525	2.525	28400	2.525	28883	2.525	28461	2.525	29648	2.525	77399	2.525	78266
2.527	35285	2.527	29533	2.527	28405	2.527	28863	2.527	28455	2.527	29649	2.527	77407	2.527	78270
2.528	35296	2.528	29534	2.528	28397	2.528	28866	2.528	28472	2.528	29634	2.528	77444	2.528	78288
2.53	35294	2.53	29551	2.53	28393	2.53	28844	2.53	28507	2.53	29624	2.53	77467	2.53	78298
2.532	35297	2.532	29561	2.532	28389	2.532	28820	2.532	28519	2.532	29625	2.532	77477	2.532	78284
2.533	35291	2.533	29560	2.533	28400	2.533	28786	2.533	28504	2.533	29637	2.533	77471	2.533	78255
2.535	35270	2.535	29534	2.535	28375	2.535	28772	2.535	28495	2.535	29650	2.535	77471	2.535	78213
2.537	35229	2.537	29518	2.537	28353	2.537	28761	2.537	28490	2.537	29640	2.537	77491	2.537	78206
2.538	35208	2.538	29515	2.538	28359	2.538	28734	2.538	28496	2.538	29612	2.538	77517	2.538	78224
2.54	35219	2.54	29518	2.54	28393	2.54	28718	2.54	28512	2.54	29590	2.54	77516	2.54	78248
2.542	35248	2.542	29530	2.542	28416	2.542	28739	2.542	28551	2.542	29592	2.542	77515	2.542	78263
2.543	35293	2.543	29546	2.543	28408	2.543	28747	2.543	28574	2.543	29603	2.543	77504	2.543	78279
2.545	35301	2.545	29550	2.545	28384	2.545	28760	2.545	28551	2.545	29625	2.545	77499	2.545	78279
2.547	35301	2.547	29540	2.547	28368	2.547	28743	2.547	28516	2.547	29629	2.547	77489	2.547	78271
2.548	35264	2.548	29555	2.548	28360	2.548	28758	2.548	28493	2.548	29626	2.548	77471	2.548	78222
2.55	35258	2.55	29574	2.55	28380	2.55	28739	2.55	28501	2.55	29589	2.55	77482	2.55	78185
2.552	35246	2.552	29577	2.552	28403	2.552	28723	2.552	28504	2.552	29563	2.552	77473	2.552	78173
2.553	35245	2.553	29550	2.553	28423	2.553	28703	2.553	28501	2.553	29541	2.553	77468	2.553	78195
2.555	35236	2.555	29534	2.555	28439	2.555	28702	2.555	28479	2.555	29543	2.555	77465	2.555	78204
2.557	35235	2.557	29560	2.557	28441	2.557	28722	2.557	28474	2.557	29535	2.557	77480	2.557	78203
2.558	35225	2.558	29588	2.558	28440	2.558	28716	2.558	28499	2.558	29552	2.558	77500	2.558	78224
2.56	35230	2.56	29598	2.56	28439	2.56	28713	2.56	28526	2.56	29568	2.56	77500	2.56	78229
2.562	35224	2.562	29588	2.562	28435	2.562	28704	2.562	28523	2.562	29605	2.562	77481	2.562	78228
2.563	35269	2.563	29565	2.563	28429	2.563	28715	2.563	28502	2.563	29630	2.563	77469	2.563	78210
2.565	35300	2.565	29580	2.565	28398	2.565	28717	2.565	28495	2.565	29632	2.565	77466	2.565	78238
2.567	35327	2.567	29607	2.567	28380	2.567	28705	2.567	28516	2.567	29600	2.567	77481	2.567	78245
2.568	35313	2.568	29625	2.568	28371	2.568	28704	2.568	28542	2.568	29558	2.568	77497	2.568	78244
2.57	35285	2.57	29630	2.57	28389	2.57	28692	2.57	28586	2.57	29542	2.57	77526	2.57	78239
2.572	35269	2.572	29617	2.572	28415	2.572	28699	2.572	28603	2.572	29554	2.572	77551	2.572	78246
2.573	35265	2.573	29614	2.573	28431	2.573	28686	2.573	28604	2.573	29561	2.573	77537	2.573	78238
2.575	35264	2.575	29603	2.575	28432	2.575	28678	2.575	28564	2.575	29573	2.575	77511	2.575	78222
2.577	35280	2.577	29626	2.577	28422	2.577	28656	2.577	28540	2.577	29582	2.577	77503	2.577	78227
2.578	35279	2.578	29648	2.578	28410	2.578	28651	2.578	28536	2.578	29587	2.578	77510	2.578	78234
2.58	35284	2.58	29660	2.58	28388	2.58	28673	2.58	28546	2.58	29590	2.58	77511	2.58	78237
2.582	35274	2.582	29662	2.582	28375	2.582	28677	2.582	28575	2.582	29573	2.582	77506	2.582	78223
2.583	35264	2.583	29646	2.583	28401	2.583	28695	2.583	28583	2.583	29572	2.583	77510	2.583	78234
2.585	35270	2.585	29633	2.585	28420	2.585	28704	2.585	28587	2.585	29564	2.585	77498	2.585	78238
2.587	35277	2.587	29599	2.587	28425	2.587	28708	2.587	28573	2.587	29562	2.587	77519	2.587	78252
2.588	35294	2.588	29584	2.588	28424	2.588	28679	2.588	28580	2.588	29537	2.588	77538	2.588	78239
2.59	35312	2.59	29567	2.59	28418	2.59	28649	2.59	28592	2.59	29502	2.59	77547	2.59	78269
2.592	35297	2.592	29568	2.592	28419	2.592	28649	2.592	28632	2.592	29489	2.592	77527	2.592	78267
2.593	35277	2.593	29585	2.593	28429	2.593	28675	2.593	28664	2.593	29521	2.593	77540	2.593	78254
2.595	35259	2.595	29609	2.595	28472	2.595	28688	2.595	28713	2.595	29532	2.595	77567	2.595	78217
2.597	35276	2.597	29621	2.597	28500	2.597	28690	2.597	28704	2.597	29518	2.597	77546	2.597	78194
2.598	35280	2.598	29622	2.598	28490	2.598	28669	2.598	28691	2.598	29482	2.598	77509	2.598	78202
2.6	35263	2.6	29632	2.6	28500	2.6	28646	2.6	28644	2.6	29480	2.6	77505	2.6	78221
2.602	35229	2.602	29647	2.602	28508	2.602	28665	2.602	28606	2.602	29503	2.602	77518	2.602	78221
2.603	35219	2.603	29650	2.603	28530	2.603	28706	2.603	28567	2.603	29537	2.603	77522	2.603	78254
2.605	35222	2.605	29628	2.605	28524	2.605	28734	2.605	28567	2.605	29571	2.605	77490	2.605	78264
2.607	35244	2.607	29599	2.607	28538	2.607	28721	2.607	28606	2.607	29600	2.607	77517	2.607	78276
2.608	35267	2.608	29585	2.608	28531	2.608	28704	2.608	28637	2.608	29617	2.608	77533	2.608	78234
2.61	35281	2.61	29602	2.61	28543	2.61	28705	2.61	28654	2.61	29601	2.61	77557	2.61	78215
2.612	35278	2.612	29623	2.612	28534	2.612	28707	2.612	28650	2.612	29570	2.612	77533	2.612	78189
2.613	35244	2.613	29620	2.613	28539	2.613	28706	2.613	28652	2.613	29554	2.613	77489	2.613	78188
2.615	35234	2.615	29619	2.615	28512	2.615	28690	2.615	28661	2.615	29569	2.615	77464	2.615	78184
2.617	35247	2.617	29621	2.617	28501	2.617	28675	2.617	28669	2.617	29580	2.617	77468	2.617	78182
2.618	35278	2.618	29622	2.618	28495	2.618	28638	2.618	28651	2.618	29562	2.618	77493	2.618	78174
2.62	35291	2.62	29606	2.62	28488	2.62	28618	2.62	28629	2.62	29541	2.62	77519	2.62	78190
2.622	35300	2.622	29589	2.622	28488	2.622	28603	2.622	28618	2.622	29551	2.622	77526	2.622	78223
2.623	35330	2.623	29592	2.623	28471	2.623	28626	2.623	28604	2.623	29550	2.623	77547	2.623	78252
2.625	35331	2.625	29595	2.625	28489	2.625	28648	2.625	28606	2.625	29553	2.625	77544	2.625	78252
2.627	35314	2.627	29622	2.627	28514	2.627	28649	2.627	28627	2.627	29544	2.627	77517	2.627	78228
2.628	35294	2.628	29645	2.628	28524	2.628	28645	2.628	28645	2.628	29554	2.628	77464	2.628	78220
2.63	35291	2.63	29643	2.63	28511	2.63	28641	2.63	28641	2.63	29547	2.63	77436	2.63	78230
2.632	35326	2.632	29617	2.632	28499	2.632	28659	2.632	28640	2.632	29533	2.632	77461	2.632	78212
2.633	35348	2.633	29593	2.633	28516	2.633	28668	2.633	28658	2.633	29541	2.633	77526	2.633	78209
2.635	35356	2.635	29599	2.635	28540	2.635	28681	2.635	28662	2.635	29550	2.635	77555	2.635	78185
2.637	35296	2.637	29617	2.637	28541	2.637	28686	2.637	28621	2.637	29551	2.637	77556	2.637	78223
2.638	35254	2.638	29644	2.638	28544	2.638	28688	2.638	28604	2.638	29558	2.638	77527	2.638	78243
2.64	35262	2.64	29657	2.64	28540	2.64	28686	2.64	28597	2.64	29562	2.64	77531	2.64	78229
2.642	35285	2.642	29651	2.642	28559	2.642	28665	2.642	28616	2.642	29568	2.642	77519	2.642	78219
2.643	35292	2.643	29633	2.643	28561	2.643	28653	2.643	28631	2.643	29574	2.643	77520	2.643	78216
2.645	35272	2.645	29632	2.645	28560	2.645	28637	2.645	28649	2.645	29585	2.645	77483	2.645	78246
2.647	35266	2.647	29644	2.647	28543	2.647	28641	2.647	28669	2.647	29588	2.647	77461	2.647	78253
2.648	35267	2.648	29659	2.648	28558	2.648	28665	2.648	28677	2.648	29547	2.648	77468	2.648	78252
2.65	35275	2.65	29640	2.65	28577	2.65	28681	2.65	28671	2.65	29507	2.65	77518	2.65	78229
2.652	35297	2.652	29626	2.652	28603	2.652	28685	2.652	28662	2.652	29502	2.652	77555	2.652	78232
2.653	35317	2.653	29607	2.653	28608	2.653	28669	2.653	28655	2.653	29513	2.653	77566	2.653	78265
2.655	35288	2.655	29609	2.655	28604	2.655	28670	2.655	28684	2.655	29547	2.655	77570	2.655	78305
2.657	35249	2.657	29617	2.657	28595	2.657	28677	2.657	28676	2.657	29559	2.657	77557	2.657	78316
2.658	35241	2.658	29634	2.658	28580	2.658	28667	2.658	28654	2.658	29574	2.658	77521	2.658	78311
2.66	35259	2.66	29642	2.66	28586	2.66	28650	2.66	28622	2.66	29561	2.66	77491	2.66	78312
2.662	35289	2.662	29656	2.662	28573	2.662	28646	2.662	28647	2.662	29560	2.662	77486	2.662	78313
2.663	35293	2.663	29697	2.663	28554	2.663	28633	2.663	28682	2.663	29560	2.663	77476	2.663	78274
2.665	35285	2.665	29725	2.665	28543	2.665	28634	2.665	28691	2.665	29565	2.665	77453	2.665	78254
2.667	35268	2.667	29718	2.667	28546	2.667	28624	2.667	28699	2.667	29576	2.667	77467	2.667	78244
2.668	35275	2.668	29659	2.668	28567	2.668	28645	2.668	28712	2.668	29586	2.668	77484	2.668	78247
2.67	35281	2.67	29629	2.67	28559	2.67	28660	2.67	28730	2.67	29599	2.67	77516	2.67	78223
2.672	35291	2.672	29612	2.672	28565	2.672	28666	2.672	28730	2.672	29609	2.672	77496	2.672	78182
2.673	35274	2.673	29626	2.673	28564	2.673	28663	2.673	28722	2.673	29620	2.673	77491	2.673	78161
2.675	35271	2.675	29631	2.675	28581	2.675	28669	2.675	28717	2.675	29624	2.675	77468	2.675	78166
2.677	35266	2.677	29641	2.677	28585	2.677	28659	2.677	28696	2.677	29614	2.677	77460	2.677	78195
2.678	35267	2.678	29660	2.678	28588	2.678	28638	2.678	28684	2.678	29593	2.678	77443	2.678	78211
2.68	35300	2.68	29685	2.68	28566	2.68	28619	2.68	28683	2.68	29604	2.68	77434	2.68	78252
2.682	35337	2.682	29693	2.682	28557	2.682	28619	2.682	28705	2.682	29623	2.682	77430	2.682	78269
2.683	35347	2.683	29676	2.683	28552	2.683	28641	2.683	28716	2.683	29652	2.683	77442	2.683	78299
2.685	35314	2.685	29661	2.685	28545	2.685	28639	2.685	28719	2.685	29661	2.685	77446	2.685	78272
2.687	35269	2.687	29646	2.687	28547	2.687	28625	2.687	28732	2.687	29654	2.687	77455	2.687	78226
2.688	35258	2.688	29641	2.688	28540	2.688	28625	2.688	28745	2.688	29634	2.688	77452	2.688	78213
2.69	35265	2.69	29641	2.69	28533	2.69	28646	2.69	28740	2.69	29617	2.69	77442	2.69	78240
2.692	35285	2.692	29663	2.692	28538	2.692	28660	2.692	28727	2.692	29628	2.692	77441	2.692	78286
2.693	35288	2.693	29676	2.693	28557	2.693	28623	2.693	28712	2.693	29653	2.693	77449	2.693	78280
2.695	35275	2.695	29665	2.695	28561	2.695	28596	2.695	28739	2.695	29641	2.695	77483	2.695	78249
2.697	35273	2.697	29647	2.697	28527	2.697	28619	2.697	28726	2.697	29623	2.697	77493	2.697	78262
2.698	35278	2.698	29666	2.698	28503	2.698	28639	2.698	28743	2.698	29633	2.698	77506	2.698	78269
2.7	35304	2.7	29683	2.7	28520	2.7	28643	2.7	28736	2.7	29658	2.7	77484	2.7	78267
2.702	35296	2.702	29675	2.702	28539	2.702	28632	2.702	28745	2.702	29648	2.702	77482	2.702	78221
2.703	35286	2.703	29648	2.703	28515	2.703	28609	2.703	28742	2.703	29622	2.703	77468	2.703	78190
2.705	35286	2.705	29634	2.705	28496	2.705	28590	2.705	28741	2.705	29619	2.705	77443	2.705	78193
2.707	35309	2.707	29631	2.707	28501	2.707	28592	2.707	28759	2.707	29623	2.707	77406	2.707	78233
2.708	35333	2.708	29636	2.708	28535	2.708	28617	2.708	28777	2.708	29607	2.708	77391	2.708	78288
2.71	35306	2.71	29641	2.71	28541	2.71	28638	2.71	28772	2.71	29592	2.71	77409	2.71	78290
2.712	35275	2.712	29663	2.712	28532	2.712	28643	2.712	28775	2.712	29591	2.712	77410	2.712	78250
2.713	35266	2.713	29675	2.713	28510	2.713	28639	2.713	28754	2.713	29609	2.713	77380	2.713	78209
2.715	35293	2.715	29675	2.715	28474	2.715	28624	2.715	28744	2.715	29644	2.715	77389	2.715	78258
2.717	35299	2.717	29644	2.717	28463	2.717	28599	2.717	28722	2.717	29680	2.717	77422	2.717	78305
2.718	35273	2.718	29612	2.718	28470	2.718	28608	2.718	28742	2.718	29686	2.718	77469	2.718	78315
2.72	35272	2.72	29615	2.72	28508	2.72	28617	2.72	28769	2.72	29674	2.72	77490	2.72	78298
2.722	35294	2.722	29640	2.722	28514	2.722	28623	2.722	28789	2.722	29660	2.722	77512	2.722	78284
2.723	35317	2.723	29669	2.723	28499	2.723	28617	2.723	28786	2.723	29658	2.723	77497	2.723	78276
2.725	35307	2.725	29666	2.725	28501	2.725	28612	2.725	28797	2.725	29647	2.725	77445	2.725	78242
2.727	35277	2.727	29686	2.727	28512	2.727	28602	2.727	28791	2.727	29650	2.727	77403	2.727	78241
2.728	35247	2.728	29693	2.728	28517	2.728	28611	2.728	28794	2.728	29661	2.728	77412	2.728	78259
2.73	35237	2.73	29696	2.73	28505	2.73	28630	2.73	28789	2.73	29682	2.73	77469	2.73	78268
2.732	35253	2.732	29677	2.732	28510	2.732	28639	2.732	28790	2.732	29690	2.732	77507	2.732	78249
2.733	35277	2.733	29661	2.733	28520	2.733	28608	2.733	28793	2.733	29697	2.733	77529	2.733	78239
2.735	35302	2.735	29649	2.735	28519	2.735	28584	2.735	28797	2.735	29695	2.735	77512	2.735	78244
2.737	35304	2.737	29644	2.737	28520	2.737	28584	2.737	28820	2.737	29685	2.737	77477	2.737	78220
2.738	35297	2.738	29646	2.738	28523	2.738	28585	2.738	28835	2.738	29664	2.738	77457	2.738	78197
2.74	35298	2.74	29653	2.74	28496	2.74	28609	2.74	28844	2.74	29641	2.74	77447	2.74	78193
2.742	35310	2.742	29658	2.742	28465	2.742	28597	2.742	28845	2.742	29624	2.742	77447	2.742	78236
2.743	35337	2.743	29640	2.743	28444	2.743	28597	2.743	28851	2.743	29644	2.743	77451	2.743	78264
2.745	35331	2.745	29636	2.745	28473	2.745	28578	2.745	28880	2.745	29670	2.745	77447	2.745	78277
2.747	35317	2.747	29625	2.747	28492	2.747	28591	2.747	28885	2.747	29670	2.747	77446	2.747	78263
2.748	35291	2.748	29615	2.748	28496	2.748	28599	2.748	28883	2.748	29656	2.748	77450	2.748	78258
2.75	35285	2.75	29591	2.75	28487	2.75	28585	2.75	28857	2.75	29648	2.75	77450	2.75	78251
2.752	35296	2.752	29575	2.752	28480	2.752	28575	2.752	28855	2.752	29684	2.752	77449	2.752	78252
2.753	35302	2.753	29579	2.753	28492	2.753	28574	2.753	28844	2.753	29720	2.753	77456	2.753	78225
2.755	35279	2.755	29604	2.755	28503	2.755	28595	2.755	28841	2.755	29724	2.755	77462	2.755	78220
2.757	35271	2.757	29633	2.757	28511	2.757	28595	2.757	28837	2.757	29690	2.757	77487	2.757	78250
2.758	35263	2.758	29638	2.758	28527	2.758	28607	2.758	28858	2.758	29661	2.758	77490	2.758	78295
2.76	35263	2.76	29621	2.76	28536	2.76	28599	2.76	28888	2.76	29658	2.76	77474	2.76	78288
2.762	35259	2.762	29587	2.762	28513	2.762	28593	2.762	28894	2.762	29688	2.762	77463	2.762	78260
2.763	35275	2.763	29561	2.763	28481	2.763	28569	2.763	28859	2.763	29725	2.763	77456	2.763	78243
2.765	35298	2.765	29562	2.765	28459	2.765	28550	2.765	28809	2.765	29759	2.765	77487	2.765	78234
2.767	35291	2.767	29561	2.767	28477	2.767	28567	2.767	28798	2.767	29779	2.767	77482	2.767	78223
2.768	35281	2.768	29550	2.768	28489	2.768	28622	2.768	28822	2.768	29757	2.768	77482	2.768	78204
2.77	35283	2.77	29536	2.77	28497	2.77	28653	2.77	28852	2.77	29720	2.77	77495	2.77	78214
2.772	35306	2.772	29534	2.772	28527	2.772	28650	2.772	28869	2.772	29700	2.772	77489	2.772	78235
2.773	35309	2.773	29563	2.773	28531	2.773	28615	2.773	28868	2.773	29701	2.773	77482	2.773	78267
2.775	35301	2.775	29561	2.775	28525	2.775	28597	2.775	28847	2.775	29711	2.775	77451	2.775	78278
2.777	35296	2.777	29562	2.777	28506	2.777	28586	2.777	28854	2.777	29698	2.777	77453	2.777	78263
2.778	35297	2.778	29527	2.778	28530	2.778	28579	2.778	28861	2.778	29707	2.778	77468	2.778	78239
2.78	35302	2.78	29506	2.78	28557	2.78	28553	2.78	28881	2.78	29736	2.78	77496	2.78	78231
2.782	35313	2.782	29483	2.782	28555	2.782	28533	2.782	28862	2.782	29772	2.782	77504	2.782	78230
2.783	35319	2.783	29488	2.783	28517	2.783	28513	2.783	28854	2.783	29770	2.783	77465	2.783	78252
2.785	35325	2.785	29513	2.785	28481	2.785	28527	2.785	28883	2.785	29764	2.785	77392	2.785	78255
2.787	35311	2.787	29527	2.787	28481	2.787	28552	2.787	28907	2.787	29740	2.787	77377	2.787	78271
2.788	35294	2.788	29548	2.788	28504	2.788	28570	2.788	28924	2.788	29714	2.788	77407	2.788	78275
2.79	35260	2.79	29544	2.79	28508	2.79	28577	2.79	28913	2.79	29676	2.79	77475	2.79	78287
2.792	35213	2.792	29554	2.792	28489	2.792	28582	2.792	28920	2.792	29660	2.792	77506	2.792	78293
2.793	35182	2.793	29559	2.793	28468	2.793	28588	2.793	28917	2.793	29662	2.793	77522	2.793	78299
2.795	35209	2.795	29578	2.795	28458	2.795	28586	2.795	28911	2.795	29692	2.795	77493	2.795	78295
2.797	35263	2.797	29570	2.797	28449	2.797	28583	2.797	28894	2.797	29745	2.797	77494	2.797	78302
2.798	35297	2.798	29555	2.798	28465	2.798	28573	2.798	28893	2.798	29791	2.798	77465	2.798	78312
2.8	35293	2.8	29536	2.8	28504	2.8	28599	2.8	28886	2.8	29821	2.8	77482	2.8	78312
2.802	35265	2.802	29541	2.802	28536	2.802	28591	2.802	28900	2.802	29813	2.802	77468	2.802	78283
2.803	35282	2.803	29558	2.803	28535	2.803	28589	2.803	28904	2.803	29796	2.803	77467	2.803	78252
2.805	35309	2.805	29550	2.805	28506	2.805	28575	2.805	28906	2.805	29752	2.805	77438	2.805	78265
2.807	35359	2.807	29514	2.807	28472	2.807	28580	2.807	28873	2.807	29740	2.807	77416	2.807	78275
2.808	35361	2.808	29467	2.808	28482	2.808	28593	2.808	28859	2.808	29739	2.808	77392	2.808	78262
2.81	35349	2.81	29450	2.81	28490	2.81	28571	2.81	28875	2.81	29770	2.81	77390	2.81	78225
2.812	35331	2.812	29474	2.812	28502	2.812	28559	2.812	28900	2.812	29777	2.812	77399	2.812	78241
2.813	35290	2.813	29514	2.813	28475	2.813	28543	2.813	28919	2.813	29778	2.813	77436	2.813	78255
2.815	35247	2.815	29535	2.815	28459	2.815	28565	2.815	28933	2.815	29752	2.815	77453	2.815	78272
2.817	35237	2.817	29565	2.817	28422	2.817	28589	2.817	28968	2.817	29750	2.817	77446	2.817	78284
2.818	35279	2.818	29563	2.818	28401	2.818	28622	2.818	29000	2.818	29783	2.818	77414	2.818	78289
2.82	35329	2.82	29554	2.82	28407	2.82	28646	2.82	28989	2.82	29812	2.82	77412	2.82	78285
2.822	35319	2.822	29510	2.822	28436	2.822	28652	2.822	28960	2.822	29823	2.822	77417	2.822	78279
2.823	35300	2.823	29494	2.823	28449	2.823	28660	2.823	28931	2.823	29817	2.823	77450	2.823	78317
2.825	35285	2.825	29482	2.825	28438	2.825	28626	2.825	28926	2.825	29823	2.825	77451	2.825	78333
2.827	35298	2.827	29494	2.827	28410	2.827	28603	2.827	28927	2.827	29809	2.827	77440	2.827	78309
2.828	35280	2.828	29497	2.828	28390	2.828	28589	2.828	28932	2.828	29793	2.828	77390	2.828	78291
2.83	35272	2.83	29508	2.83	28382	2.83	28605	2.83	28939	2.83	29785	2.83	77382	2.83	78301
2.832	35284	2.832	29521	2.832	28409	2.832	28613	2.832	28946	2.832	29783	2.832	77395	2.832	78323
2.833	35321	2.833	29503	2.833	28424	2.833	28603	2.833	28952	2.833	29775	2.833	77425	2.833	78289
2.835	35323	2.835	29495	2.835	28426	2.835	28574	2.835	28937	2.835	29754	2.835	77440	2.835	78250
2.837	35321	2.837	29478	2.837	28426	2.837	28556	2.837	28930	2.837	29761	2.837	77450	2.837	78212
2.838	35310	2.838	29484	2.838	28424	2.838	28567	2.838	28908	2.838	29765	2.838	77451	2.838	78234
2.84	35341	2.84	29474	2.84	28430	2.84	28612	2.84	28909	2.84	29810	2.84	77435	2.84	78283
2.842	35344	2.842	29470	2.842	28434	2.842	28646	2.842	28934	2.842	29848	2.842	77415	2.842	78326
2.843	35347	2.843	29476	2.843	28444	2.843	28650	2.843	28950	2.843	29883	2.843	77422	2.843	78354
2.845	35327	2.845	29512	2.845	28439	2.845	28651	2.845	28955	2.845	29874	2.845	77423	2.845	78349
2.847	35306	2.847	29520	2.847	28420	2.847	28662	2.847	28931	2.847	29842	2.847	77469	2.847	78366
2.848	35311	2.848	29502	2.848	28422	2.848	28669	2.848	28958	2.848	29801	2.848	77533	2.848	78352
2.85	35316	2.85	29474	2.85	28436	2.85	28638	2.85	28987	2.85	29772	2.85	77549	2.85	78334
2.852	35323	2.852	29466	2.852	28439	2.852	28606	2.852	29011	2.852	29750	2.852	77543	2.852	78300
2.853	35323	2.853	29485	2.853	28434	2.853	28595	2.853	29007	2.853	29777	2.853	77477	2.853	78276
2.855	35337	2.855	29479	2.855	28421	2.855	28619	2.855	29004	2.855	29806	2.855	77463	2.855	78293
2.857	35345	2.857	29481	2.857	28417	2.857	28623	2.857	29017	2.857	29836	2.857	77422	2.857	78295
2.858	35328	2.858	29483	2.858	28403	2.858	28610	2.858	29029	2.858	29822	2.858	77409	2.858	78312
2.86	35304	2.86	29486	2.86	28413	2.86	28593	2.86	29035	2.86	29803	2.86	77414	2.86	78260
2.862	35321	2.862	29463	2.862	28435	2.862	28582	2.862	29015	2.862	29797	2.862	77460	2.862	78207
2.863	35351	2.863	29438	2.863	28457	2.863	28560	2.863	28981	2.863	29808	2.863	77491	2.863	78186
2.865	35382	2.865	29439	2.865	28436	2.865	28537	2.865	28970	2.865	29788	2.865	77478	2.865	78201
2.867	35378	2.867	29438	2.867	28394	2.867	28528	2.867	28996	2.867	29764	2.867	77443	2.867	78235
2.868	35342	2.868	29437	2.868	28367	2.868	28563	2.868	29030	2.868	29764	2.868	77431	2.868	78217
2.87	35314	2.87	29435	2.87	28387	2.87	28601	2.87	29049	2.87	29837	2.87	77436	2.87	78209
2.872	35313	2.872	29441	2.872	28407	2.872	28616	2.872	29070	2.872	29861	2.872	77441	2.872	78246
2.873	35347	2.873	29436	2.873	28434	2.873	28613	2.873	29083	2.873	29845	2.873	77422	2.873	78286
2.875	35347	2.875	29425	2.875	28461	2.875	28604	2.875	29070	2.875	29787	2.875	77435	2.875	78323
2.877	35315	2.877	29413	2.877	28488	2.877	28610	2.877	29025	2.877	29804	2.877	77424	2.877	78269
2.878	35285	2.878	29420	2.878	28478	2.878	28605	2.878	28986	2.878	29794	2.878	77418	2.878	78245
2.88	35283	2.88	29449	2.88	28456	2.88	28620	2.88	28986	2.88	29760	2.88	77405	2.88	78256
2.882	35302	2.882	29489	2.882	28460	2.882	28632	2.882	29009	2.882	29718	2.882	77401	2.882	78289
2.883	35303	2.883	29512	2.883	28470	2.883	28625	2.883	29040	2.883	29711	2.883	77435	2.883	78312
2.885	35302	2.885	29516	2.885	28461	2.885	28590	2.885	29049	2.885	29742	2.885	77436	2.885	78299
2.887	35285	2.887	29518	2.887	28434	2.887	28567	2.887	29016	2.887	29750	2.887	77446	2.887	78313
2.888	35259	2.888	29537	2.888	28414	2.888	28564	2.888	28962	2.888	29760	2.888	77406	2.888	78338
2.89	35275	2.89	29517	2.89	28422	2.89	28559	2.89	28960	2.89	29766	2.89	77387	2.89	78326
2.892	35302	2.892	29482	2.892	28441	2.892	28555	2.892	28978	2.892	29766	2.892	77350	2.892	78288
2.893	35318	2.893	29430	2.893	28431	2.893	28545	2.893	29009	2.893	29761	2.893	77360	2.893	78238
2.895	35288	2.895	29399	2.895	28408	2.895	28558	2.895	28994	2.895	29745	2.895	77391	2.895	78228
2.897	35284	2.897	29396	2.897	28390	2.897	28601	2.897	29002	2.897	29742	2.897	77425	2.897	78237
2.898	35333	2.898	29410	2.898	28401	2.898	28649	2.898	29016	2.898	29745	2.898	77413	2.898	78270
2.9	35379	2.9	29413	2.9	28399	2.9	28672	2.9	29033	2.9	29721	2.9	77394	2.9	78295
2.902	35381	2.902	29417	2.902	28416	2.902	28662	2.902	29038	2.902	29713	2.902	77421	2.902	78311
2.903	35355	2.903	29413	2.903	28435	2.903	28639	2.903	29038	2.903	29718	2.903	77492	2.903	78272
2.905	35313	2.905	29428	2.905	28453	2.905	28631	2.905	29050	2.905	29748	2.905	77530	2.905	78226
2.907	35280	2.907	29422	2.907	28449	2.907	28645	2.907	29062	2.907	29760	2.907	77515	2.907	78213
2.908	35292	2.908	29425	2.908	28429	2.908	28667	2.908	29066	2.908	29738	2.908	77489	2.908	78219
2.91	35312	2.91	29416	2.91	28422	2.91	28679	2.91	29068	2.91	29728	2.91	77481	2.91	78237
2.912	35357	2.912	29425	2.912	28419	2.912	28666	2.912	29075	2.912	29710	2.912	77473	2.912	78230
2.913	35324	2.913	29419	2.913	28416	2.913	28626	2.913	29086	2.913	29728	2.913	77471	2.913	78252
2.915	35280	2.915	29397	2.915	28462	2.915	28600	2.915	29078	2.915	29730	2.915	77484	2.915	78278
2.917	35232	2.917	29361	2.917	28480	2.917	28578	2.917	29061	2.917	29746	2.917	77512	2.917	78300
2.918	35247	2.918	29329	2.918	28493	2.918	28599	2.918	29058	2.918	29741	2.918	77496	2.918	78316
2.92	35283	2.92	29332	2.92	28458	2.92	28618	2.92	29071	2.92	29739	2.92	77485	2.92	78323
2.922	35315	2.922	29343	2.922	28449	2.922	28638	2.922	29083	2.922	29712	2.922	77485	2.922	78324
2.923	35313	2.923	29363	2.923	28442	2.923	28648	2.923	29071	2.923	29696	2.923	77476	2.923	78305
2.925	35291	2.925	29376	2.925	28449	2.925	28650	2.925	29065	2.925	29682	2.925	77442	2.925	78292
2.927	35280	2.927	29374	2.927	28461	2.927	28634	2.927	29070	2.927	29705	2.927	77445	2.927	78268
2.928	35294	2.928	29356	2.928	28486	2.928	28638	2.928	29076	2.928	29719	2.928	77477	2.928	78223
2.93	35321	2.93	29359	2.93	28475	2.93	28641	2.93	29069	2.93	29742	2.93	77504	2.93	78193
2.932	35352	2.932	29365	2.932	28449	2.932	28658	2.932	29055	2.932	29748	2.932	77473	2.932	78218
2.933	35357	2.933	29353	2.933	28428	2.933	28664	2.933	29066	2.933	29782	2.933	77472	2.933	78260
2.935	35371	2.935	29337	2.935	28442	2.935	28671	2.935	29076	2.935	29821	2.935	77489	2.935	78286
2.937	35346	2.937	29353	2.937	28447	2.937	28678	2.937	29068	2.937	29831	2.937	77500	2.937	78282
2.938	35338	2.938	29379	2.938	28455	2.938	28645	2.938	29042	2.938	29779	2.938	77511	2.938	78276
2.94	35321	2.94	29407	2.94	28465	2.94	28627	2.94	29054	2.94	29711	2.94	77507	2.94	78285
2.942	35305	2.942	29410	2.942	28483	2.942	28626	2.942	29071	2.942	29669	2.942	77502	2.942	78303
2.943	35288	2.943	29416	2.943	28506	2.943	28666	2.943	29087	2.943	29645	2.943	77458	2.943	78335
2.945	35282	2.945	29403	2.945	28493	2.945	28677	2.945	29072	2.945	29652	2.945	77422	2.945	78325
2.947	35321	2.947	29398	2.947	28491	2.947	28647	2.947	29045	2.947	29680	2.947	77423	2.947	78296
2.948	35347	2.948	29400	2.948	28483	2.948	28609	2.948	29051	2.948	29710	2.948	77446	2.948	78255
2.95	35355	2.95	29402	2.95	28476	2.95	28585	2.95	29065	2.95	29716	2.95	77444	2.95	78249
2.952	35320	2.952	29393	2.952	28451	2.952	28612	2.952	29078	2.952	29708	2.952	77426	2.952	78262
2.953	35280	2.953	29412	2.953	28425	2.953	28646	2.953	29065	2.953	29723	2.953	77410	2.953	78276
2.955	35266	2.955	29410	2.955	28437	2.955	28661	2.955	29044	2.955	29741	2.955	77402	2.955	78300
2.957	35266	2.957	29409	2.957	28469	2.957	28659	2.957	29046	2.957	29746	2.957	77405	2.957	78320
2.958	35276	2.958	29405	2.958	28488	2.958	28636	2.958	29063	2.958	29735	2.958	77430	2.958	78333
2.96	35263	2.96	29421	2.96	28499	2.96	28635	2.96	29082	2.96	29722	2.96	77489	2.96	78303
2.962	35262	2.962	29422	2.962	28515	2.962	28620	2.962	29096	2.962	29727	2.962	77509	2.962	78246
2.963	35242	2.963	29414	2.963	28515	2.963	28614	2.963	29104	2.963	29724	2.963	77470	2.963	78219
2.965	35232	2.965	29408	2.965	28510	2.965	28600	2.965	29100	2.965	29710	2.965	77407	2.965	78268
2.967	35236	2.967	29422	2.967	28497	2.967	28610	2.967	29108	2.967	29691	2.967	77419	2.967	78312
2.968	35260	2.968	29414	2.968	28481	2.968	28649	2.968	29127	2.968	29692	2.968	77421	2.968	78317
2.97	35306	2.97	29401	2.97	28454	2.97	28687	2.97	29144	2.97	29707	2.97	77439	2.97	78291
2.972	35344	2.972	29393	2.972	28427	2.972	28693	2.972	29141	2.972	29719	2.972	77421	2.972	78273
2.973	35362	2.973	29407	2.973	28425	2.973	28680	2.973	29131	2.973	29733	2.973	77433	2.973	78270
2.975	35349	2.975	29422	2.975	28416	2.975	28649	2.975	29123	2.975	29730	2.975	77447	2.975	78268
2.977	35329	2.977	29427	2.977	28397	2.977	28621	2.977	29131	2.977	29719	2.977	77457	2.977	78294
2.978	35311	2.978	29421	2.978	28380	2.978	28599	2.978	29117	2.978	29698	2.978	77455	2.978	78319
2.98	35306	2.98	29439	2.98	28390	2.98	28616	2.98	29095	2.98	29700	2.98	77435	2.98	78354
2.982	35290	2.982	29450	2.982	28412	2.982	28652	2.982	29086	2.982	29702	2.982	77414	2.982	78333
2.983	35300	2.983	29468	2.983	28423	2.983	28666	2.983	29088	2.983	29711	2.983	77416	2.983	78333
2.985	35314	2.985	29480	2.985	28418	2.985	28679	2.985	29106	2.985	29705	2.985	77449	2.985	78286
2.987	35347	2.987	29496	2.987	28408	2.987	28666	2.987	29109	2.987	29688	2.987	77435	2.987	78298
2.988	35351	2.988	29523	2.988	28420	2.988	28667	2.988	29115	2.988	29679	2.988	77420	2.988	78313
2.99	35316	2.99	29507	2.99	28420	2.99	28666	2.99	29107	2.99	29694	2.99	77392	2.99	78340
2.992	35281	2.992	29485	2.992	28400	2.992	28662	2.992	29108	2.992	29714	2.992	77399	2.992	78361
2.993	35283	2.993	29454	2.993	28376	2.993	28647	2.993	29118	2.993	29709	2.993	77412	2.993	78350
2.995	35296	2.995	29461	2.995	28385	2.995	28647	2.995	29112	2.995	29693	2.995	77410	2.995	78344
2.997	35294	2.997	29476	2.997	28423	2.997	28681	2.997	29102	2.997	29683	2.997	77422	2.997	78333
2.998	35280	2.998	29483	2.998	28444	2.998	28710	2.998	29091	2.998	29671	2.998	77416	2.998	78310
3	35284	3	29489	3	28450	3	28713	3	29098	3	29671	3	77433	3	78296
3.002	35298	3.002	29477	3.002	28436	3.002	28669	3.002	29084	3.002	29675	3.002	77439	3.002	78274
3.003	35286	3.003	29475	3.003	28442	3.003	28655	3.003	29083	3.003	29656	3.003	77464	3.003	78277
3.005	35276	3.005	29491	3.005	28431	3.005	28649	3.005	29101	3.005	29633	3.005	77463	3.005	78292
3.007	35281	3.007	29512	3.007	28403	3.007	28680	3.007	29128	3.007	29624	3.007	77449	3.007	78310
3.008	35320	3.008	29538	3.008	28377	3.008	28688	3.008	29124	3.008	29672	3.008	77432	3.008	78301
3.01	35336	3.01	29522	3.01	28398	3.01	28691	3.01	29108	3.01	29693	3.01	77413	3.01	78293
3.012	35318	3.012	29501	3.012	28459	3.012	28675	3.012	29107	3.012	29698	3.012	77434	3.012	78280
3.013	35272	3.013	29474	3.013	28479	3.013	28682	3.013	29116	3.013	29697	3.013	77453	3.013	78287
3.015	35257	3.015	29482	3.015	28448	3.015	28689	3.015	29125	3.015	29701	3.015	77473	3.015	78276
3.017	35263	3.017	29495	3.017	28399	3.017	28701	3.017	29116	3.017	29704	3.017	77458	3.017	78266
3.018	35283	3.018	29505	3.018	28389	3.018	28715	3.018	29126	3.018	29675	3.018	77461	3.018	78289
3.02	35308	3.02	29506	3.02	28400	3.02	28725	3.02	29138	3.02	29664	3.02	77482	3.02	78284
3.022	35302	3.022	29537	3.022	28419	3.022	28730	3.022	29128	3.022	29672	3.022	77513	3.022	78291
3.023	35277	3.023	29556	3.023	28441	3.023	28712	3.023	29111	3.023	29667	3.023	77509	3.023	78284
3.025	35257	3.025	29554	3.025	28465	3.025	28695	3.025	29090	3.025	29679	3.025	77472	3.025	78287
3.027	35264	3.027	29549	3.027	28473	3.027	28687	3.027	29099	3.027	29672	3.027	77455	3.027	78261
3.028	35261	3.028	29537	3.028	28458	3.028	28666	3.028	29097	3.028	29697	3.028	77461	3.028	78257
3.03	35236	3.03	29550	3.03	28446	3.03	28669	3.03	29104	3.03	29701	3.03	77450	3.03	78300
3.032	35215	3.032	29550	3.032	28446	3.032	28670	3.032	29131	3.032	29694	3.032	77435	3.032	78336
3.033	35252	3.033	29566	3.033	28445	3.033	28688	3.033	29177	3.033	29684	3.033	77426	3.033	78327
3.035	35284	3.035	29579	3.035	28432	3.035	28704	3.035	29192	3.035	29663	3.035	77437	3.035	78282
3.037	35302	3.037	29583	3.037	28422	3.037	28713	3.037	29175	3.037	29661	3.037	77446	3.037	78261
3.038	35280	3.038	29585	3.038	28405	3.038	28713	3.038	29128	3.038	29669	3.038	77472	3.038	78264
3.04	35261	3.04	29575	3.04	28410	3.04	28675	3.04	29115	3.04	29676	3.04	77480	3.04	78275
3.042	35246	3.042	29566	3.042	28383	3.042	28646	3.042	29133	3.042	29674	3.042	77474	3.042	78281
3.043	35253	3.043	29575	3.043	28397	3.043	28627	3.043	29145	3.043	29678	3.043	77451	3.043	78303
3.045	35260	3.045	29594	3.045	28397	3.045	28626	3.045	29143	3.045	29676	3.045	77456	3.045	78307
3.047	35278	3.047	29605	3.047	28433	3.047	28633	3.047	29111	3.047	29665	3.047	77456	3.047	78318
3.048	35285	3.048	29591	3.048	28448	3.048	28648	3.048	29094	3.048	29634	3.048	77445	3.048	78285
3.05	35293	3.05	29577	3.05	28442	3.05	28657	3.05	29095	3.05	29638	3.05	77417	3.05	78309
3.052	35282	3.052	29590	3.052	28430	3.052	28674	3.052	29106	3.052	29644	3.052	77403	3.052	78368
3.053	35288	3.053	29609	3.053	28407	3.053	28685	3.053	29112	3.053	29650	3.053	77406	3.053	78373
3.055	35302	3.055	29610	3.055	28402	3.055	28692	3.055	29107	3.055	29633	3.055	77421	3.055	78307
3.057	35323	3.057	29576	3.057	28409	3.057	28669	3.057	29122	3.057	29624	3.057	77468	3.057	78216
3.058	35317	3.058	29561	3.058	28418	3.058	28648	3.058	29151	3.058	29617	3.058	77478	3.058	78220
3.06	35307	3.06	29578	3.06	28433	3.06	28637	3.06	29162	3.06	29620	3.06	77479	3.06	78256
3.062	35294	3.062	29613	3.062	28442	3.062	28638	3.062	29161	3.062	29624	3.062	77453	3.062	78262
3.063	35292	3.063	29624	3.063	28428	3.063	28651	3.063	29155	3.063	29633	3.063	77453	3.063	78257
3.065	35286	3.065	29621	3.065	28404	3.065	28684	3.065	29168	3.065	29654	3.065	77493	3.065	78249
3.067	35336	3.067	29620	3.067	28401	3.067	28701	3.067	29181	3.067	29664	3.067	77512	3.067	78269
3.068	35354	3.068	29616	3.068	28429	3.068	28682	3.068	29162	3.068	29655	3.068	77507	3.068	78243
3.07	35360	3.07	29636	3.07	28466	3.07	28655	3.07	29118	3.07	29645	3.07	77463	3.07	78237
3.072	35329	3.072	29641	3.072	28472	3.072	28647	3.072	29108	3.072	29655	3.072	77454	3.072	78228
3.073	35320	3.073	29657	3.073	28455	3.073	28673	3.073	29142	3.073	29686	3.073	77446	3.073	78246
3.075	35309	3.075	29656	3.075	28425	3.075	28696	3.075	29184	3.075	29683	3.075	77464	3.075	78249
3.077	35282	3.077	29664	3.077	28395	3.077	28728	3.077	29198	3.077	29641	3.077	77468	3.077	78256
3.078	35268	3.078	29649	3.078	28405	3.078	28723	3.078	29174	3.078	29604	3.078	77467	3.078	78279
3.08	35257	3.08	29622	3.08	28435	3.08	28706	3.08	29154	3.08	29597	3.08	77447	3.08	78306
3.082	35270	3.082	29627	3.082	28465	3.082	28655	3.082	29118	3.082	29606	3.082	77439	3.082	78322
3.083	35273	3.083	29657	3.083	28470	3.083	28650	3.083	29093	3.083	29639	3.083	77455	3.083	78325
3.085	35295	3.085	29659	3.085	28447	3.085	28667	3.085	29082	3.085	29651	3.085	77443	3.085	78300
3.087	35277	3.087	29673	3.087	28462	3.087	28683	3.087	29075	3.087	29667	3.087	77432	3.087	78266
3.088	35243	3.088	29690	3.088	28490	3.088	28670	3.088	29095	3.088	29641	3.088	77402	3.088	78242
3.09	35216	3.09	29710	3.09	28518	3.09	28652	3.09	29128	3.09	29625	3.09	77436	3.09	78253
3.092	35207	3.092	29723	3.092	28496	3.092	28666	3.092	29157	3.092	29619	3.092	77449	3.092	78288
3.093	35227	3.093	29713	3.093	28475	3.093	28665	3.093	29154	3.093	29629	3.093	77450	3.093	78292
3.095	35257	3.095	29712	3.095	28461	3.095	28659	3.095	29144	3.095	29629	3.095	77414	3.095	78282
3.097	35283	3.097	29690	3.097	28478	3.097	28651	3.097	29136	3.097	29623	3.097	77386	3.097	78279
3.098	35295	3.098	29693	3.098	28492	3.098	28658	3.098	29149	3.098	29619	3.098	77391	3.098	78298
3.1	35291	3.1	29703	3.1	28520	3.1	28648	3.1	29138	3.1	29618	3.1	77411	3.1	78315
3.102	35293	3.102	29707	3.102	28514	3.102	28647	3.102	29131	3.102	29616	3.102	77416	3.102	78323
3.103	35282	3.103	29699	3.103	28506	3.103	28661	3.103	29145	3.103	29607	3.103	77395	3.103	78327
3.105	35267	3.105	29699	3.105	28504	3.105	28695	3.105	29171	3.105	29610	3.105	77391	3.105	78323
3.107	35222	3.107	29706	3.107	28525	3.107	28723	3.107	29180	3.107	29607	3.107	77392	3.107	78307
3.108	35231	3.108	29709	3.108	28546	3.108	28747	3.108	29167	3.108	29618	3.108	77393	3.108	78305
3.11	35238	3.11	29718	3.11	28544	3.11	28747	3.11	29163	3.11	29608	3.11	77393	3.11	78308
3.112	35260	3.112	29717	3.112	28549	3.112	28756	3.112	29161	3.112	29620	3.112	77404	3.112	78303
3.113	35247	3.113	29708	3.113	28566	3.113	28786	3.113	29169	3.113	29620	3.113	77424	3.113	78297
3.115	35242	3.115	29684	3.115	28558	3.115	28822	3.115	29156	3.115	29617	3.115	77401	3.115	78340
3.117	35254	3.117	29666	3.117	28550	3.117	28817	3.117	29143	3.117	29616	3.117	77401	3.117	78392
3.118	35282	3.118	29677	3.118	28523	3.118	28811	3.118	29128	3.118	29601	3.118	77412	3.118	78401
3.12	35277	3.12	29706	3.12	28529	3.12	28825	3.12	29124	3.12	29598	3.12	77457	3.12	78382
3.122	35262	3.122	29708	3.122	28530	3.122	28854	3.122	29117	3.122	29570	3.122	77461	3.122	78318
3.123	35253	3.123	29685	3.123	28520	3.123	28844	3.123	29108	3.123	29578	3.123	77434	3.123	78287
3.125	35301	3.125	29671	3.125	28522	3.125	28813	3.125	29137	3.125	29591	3.125	77413	3.125	78256
3.127	35340	3.127	29668	3.127	28529	3.127	28803	3.127	29149	3.127	29612	3.127	77410	3.127	78279
3.128	35342	3.128	29676	3.128	28563	3.128	28793	3.128	29149	3.128	29595	3.128	77468	3.128	78302
3.13	35299	3.13	29706	3.13	28599	3.13	28792	3.13	29112	3.13	29589	3.13	77504	3.13	78292
3.132	35251	3.132	29731	3.132	28603	3.132	28797	3.132	29117	3.132	29595	3.132	77509	3.132	78281
3.133	35227	3.133	29725	3.133	28582	3.133	28817	3.133	29119	3.133	29611	3.133	77442	3.133	78276
3.135	35220	3.135	29662	3.135	28557	3.135	28826	3.135	29111	3.135	29608	3.135	77402	3.135	78306
3.137	35225	3.137	29643	3.137	28569	3.137	28801	3.137	29086	3.137	29609	3.137	77377	3.137	78340
3.138	35234	3.138	29664	3.138	28585	3.138	28771	3.138	29126	3.138	29609	3.138	77404	3.138	78350
3.14	35221	3.14	29696	3.14	28603	3.14	28728	3.14	29166	3.14	29622	3.14	77445	3.14	78328
3.142	35237	3.142	29721	3.142	28580	3.142	28707	3.142	29203	3.142	29612	3.142	77460	3.142	78307
3.143	35247	3.143	29713	3.143	28564	3.143	28687	3.143	29178	3.143	29590	3.143	77473	3.143	78294
3.145	35273	3.145	29729	3.145	28558	3.145	28686	3.145	29158	3.145	29584	3.145	77443	3.145	78302
3.147	35252	3.147	29748	3.147	28581	3.147	28688	3.147	29110	3.147	29590	3.147	77423	3.147	78306
3.148	35221	3.148	29769	3.148	28592	3.148	28692	3.148	29067	3.148	29603	3.148	77401	3.148	78302
3.15	35194	3.15	29748	3.15	28591	3.15	28692	3.15	29044	3.15	29591	3.15	77387	3.15	78327
3.152	35227	3.152	29703	3.152	28583	3.152	28693	3.152	29070	3.152	29586	3.152	77401	3.152	78351
3.153	35268	3.153	29688	3.153	28580	3.153	28696	3.153	29110	3.153	29579	3.153	77421	3.153	78380
3.155	35277	3.155	29704	3.155	28565	3.155	28715	3.155	29123	3.155	29566	3.155	77450	3.155	78354
3.157	35252	3.157	29731	3.157	28572	3.157	28721	3.157	29133	3.157	29553	3.157	77469	3.157	78310
3.158	35225	3.158	29747	3.158	28579	3.158	28717	3.158	29098	3.158	29568	3.158	77476	3.158	78275
3.16	35243	3.16	29740	3.16	28587	3.16	28707	3.16	29069	3.16	29594	3.16	77482	3.16	78253
3.162	35257	3.162	29714	3.162	28589	3.162	28704	3.162	29061	3.162	29603	3.162	77466	3.162	78254
3.163	35266	3.163	29705	3.163	28601	3.163	28703	3.163	29087	3.163	29593	3.163	77432	3.163	78252
3.165	35265	3.165	29706	3.165	28587	3.165	28704	3.165	29102	3.165	29603	3.165	77422	3.165	78251
3.167	35256	3.167	29711	3.167	28583	3.167	28713	3.167	29104	3.167	29622	3.167	77422	3.167	78227
3.168	35227	3.168	29713	3.168	28577	3.168	28725	3.168	29096	3.168	29615	3.168	77456	3.168	78220
3.17	35208	3.17	29728	3.17	28585	3.17	28717	3.17	29111	3.17	29599	3.17	77470	3.17	78241
3.172	35198	3.172	29750	3.172	28593	3.172	28724	3.172	29114	3.172	29578	3.172	77509	3.172	78272
3.173	35199	3.173	29766	3.173	28596	3.173	28726	3.173	29137	3.173	29570	3.173	77509	3.173	78294
3.175	35187	3.175	29747	3.175	28625	3.175	28710	3.175	29146	3.175	29573	3.175	77470	3.175	78311
3.177	35178	3.177	29729	3.177	28644	3.177	28693	3.177	29148	3.177	29596	3.177	77428	3.177	78315
3.178	35189	3.178	29700	3.178	28658	3.178	28687	3.178	29123	3.178	29605	3.178	77434	3.178	78348
3.18	35198	3.18	29690	3.18	28636	3.18	28713	3.18	29114	3.18	29581	3.18	77449	3.18	78361
3.182	35206	3.182	29717	3.182	28618	3.182	28727	3.182	29124	3.182	29578	3.182	77447	3.182	78377
3.183	35194	3.183	29754	3.183	28613	3.183	28736	3.183	29136	3.183	29579	3.183	77432	3.183	78348
3.185	35174	3.185	29790	3.185	28632	3.185	28721	3.185	29141	3.185	29593	3.185	77433	3.185	78343
3.187	35146	3.187	29765	3.187	28628	3.187	28699	3.187	29116	3.187	29568	3.187	77443	3.187	78324
3.188	35153	3.188	29752	3.188	28610	3.188	28684	3.188	29112	3.188	29560	3.188	77443	3.188	78315
3.19	35185	3.19	29770	3.19	28594	3.19	28685	3.19	29122	3.19	29562	3.19	77448	3.19	78278
3.192	35215	3.192	29815	3.192	28587	3.192	28690	3.192	29127	3.192	29585	3.192	77459	3.192	78296
3.193	35216	3.193	29822	3.193	28588	3.193	28698	3.193	29112	3.193	29608	3.193	77446	3.193	78276
3.195	35196	3.195	29776	3.195	28584	3.195	28698	3.195	29086	3.195	29616	3.195	77461	3.195	78277
3.197	35191	3.197	29744	3.197	28586	3.197	28704	3.197	29092	3.197	29609	3.197	77466	3.197	78279
3.198	35170	3.198	29742	3.198	28586	3.198	28707	3.198	29101	3.198	29605	3.198	77493	3.198	78309
3.2	35165	3.2	29762	3.2	28593	3.2	28725	3.2	29106	3.2	29612	3.2	77499	3.2	78336
3.202	35160	3.202	29754	3.202	28615	3.202	28716	3.202	29105	3.202	29614	3.202	77506	3.202	78330
3.203	35193	3.203	29761	3.203	28599	3.203	28690	3.203	29111	3.203	29627	3.203	77501	3.203	78310
3.205	35180	3.205	29784	3.205	28554	3.205	28652	3.205	29112	3.205	29625	3.205	77470	3.205	78280
3.207	35174	3.207	29796	3.207	28510	3.207	28647	3.207	29104	3.207	29596	3.207	77455	3.207	78281
3.208	35160	3.208	29774	3.208	28544	3.208	28677	3.208	29101	3.208	29585	3.208	77440	3.208	78298
3.21	35187	3.21	29766	3.21	28611	3.21	28714	3.21	29090	3.21	29620	3.21	77455	3.21	78325
3.212	35195	3.212	29780	3.212	28637	3.212	28744	3.212	29092	3.212	29675	3.212	77450	3.212	78304
3.213	35188	3.213	29805	3.213	28606	3.213	28741	3.213	29086	3.213	29695	3.213	77435	3.213	78296
3.215	35180	3.215	29781	3.215	28571	3.215	28730	3.215	29076	3.215	29667	3.215	77411	3.215	78296
3.217	35181	3.217	29763	3.217	28550	3.217	28706	3.217	29066	3.217	29635	3.217	77392	3.217	78319
3.218	35192	3.218	29746	3.218	28552	3.218	28702	3.218	29053	3.218	29634	3.218	77443	3.218	78315
3.22	35186	3.22	29754	3.22	28565	3.22	28716	3.22	29077	3.22	29669	3.22	77484	3.22	78314
3.222	35197	3.222	29772	3.222	28605	3.222	28701	3.222	29074	3.222	29704	3.222	77483	3.222	78306
3.223	35198	3.223	29774	3.223	28636	3.223	28655	3.223	29069	3.223	29687	3.223	77438	3.223	78309
3.225	35200	3.225	29776	3.225	28638	3.225	28642	3.225	29051	3.225	29641	3.225	77403	3.225	78303
3.227	35167	3.227	29771	3.227	28627	3.227	28665	3.227	29060	3.227	29589	3.227	77448	3.227	78292
3.228	35141	3.228	29767	3.228	28628	3.228	28709	3.228	29073	3.228	29572	3.228	77479	3.228	78300
3.23	35132	3.23	29779	3.23	28648	3.23	28711	3.23	29089	3.23	29575	3.23	77489	3.23	78303
3.232	35140	3.232	29765	3.232	28647	3.232	28712	3.232	29089	3.232	29607	3.232	77443	3.232	78299
3.233	35139	3.233	29762	3.233	28645	3.233	28731	3.233	29089	3.233	29631	3.233	77424	3.233	78283
3.235	35122	3.235	29750	3.235	28648	3.235	28754	3.235	29096	3.235	29648	3.235	77444	3.235	78263
3.237	35102	3.237	29768	3.237	28660	3.237	28760	3.237	29112	3.237	29643	3.237	77465	3.237	78261
3.238	35129	3.238	29755	3.238	28658	3.238	28739	3.238	29129	3.238	29618	3.238	77449	3.238	78284
3.24	35162	3.24	29707	3.24	28627	3.24	28743	3.24	29111	3.24	29605	3.24	77423	3.24	78309
3.242	35165	3.242	29669	3.242	28592	3.242	28783	3.242	29100	3.242	29587	3.242	77397	3.242	78348
3.243	35144	3.243	29669	3.243	28591	3.243	28837	3.243	29075	3.243	29573	3.243	77377	3.243	78344
3.245	35132	3.245	29702	3.245	28619	3.245	28832	3.245	29067	3.245	29565	3.245	77369	3.245	78318
3.247	35155	3.247	29713	3.247	28635	3.247	28798	3.247	29062	3.247	29572	3.247	77395	3.247	78277
3.248	35177	3.248	29722	3.248	28619	3.248	28781	3.248	29073	3.248	29580	3.248	77426	3.248	78252
3.25	35195	3.25	29717	3.25	28573	3.25	28783	3.25	29071	3.25	29591	3.25	77436	3.25	78275
3.252	35180	3.252	29712	3.252	28552	3.252	28786	3.252	29032	3.252	29604	3.252	77404	3.252	78298
3.253	35149	3.253	29692	3.253	28545	3.253	28782	3.253	29019	3.253	29631	3.253	77402	3.253	78319
3.255	35121	3.255	29680	3.255	28563	3.255	28784	3.255	29024	3.255	29654	3.255	77384	3.255	78320
3.257	35128	3.257	29681	3.257	28575	3.257	28782	3.257	29044	3.257	29662	3.257	77417	3.257	78329
3.258	35162	3.258	29694	3.258	28579	3.258	28772	3.258	29049	3.258	29657	3.258	77437	3.258	78355
3.26	35185	3.26	29691	3.26	28573	3.26	28787	3.26	29064	3.26	29631	3.26	77472	3.26	78382
3.262	35193	3.262	29689	3.262	28570	3.262	28808	3.262	29088	3.262	29607	3.262	77468	3.262	78374
3.263	35169	3.263	29687	3.263	28574	3.263	28822	3.263	29096	3.263	29597	3.263	77448	3.263	78341
3.265	35151	3.265	29705	3.265	28595	3.265	28828	3.265	29082	3.265	29609	3.265	77403	3.265	78302
3.267	35142	3.267	29700	3.267	28599	3.267	28822	3.267	29067	3.267	29624	3.267	77416	3.267	78277
3.268	35171	3.268	29697	3.268	28591	3.268	28816	3.268	29042	3.268	29619	3.268	77438	3.268	78256
3.27	35187	3.27	29694	3.27	28570	3.27	28803	3.27	29037	3.27	29598	3.27	77487	3.27	78238
3.272	35174	3.272	29711	3.272	28555	3.272	28800	3.272	29047	3.272	29612	3.272	77493	3.272	78247
3.273	35133	3.273	29698	3.273	28554	3.273	28820	3.273	29054	3.273	29636	3.273	77472	3.273	78286
3.275	35113	3.275	29679	3.275	28566	3.275	28823	3.275	29037	3.275	29623	3.275	77449	3.275	78319
3.277	35116	3.277	29661	3.277	28583	3.277	28825	3.277	29015	3.277	29596	3.277	77455	3.277	78355
3.278	35126	3.278	29686	3.278	28588	3.278	28818	3.278	29024	3.278	29596	3.278	77472	3.278	78341
3.28	35127	3.28	29730	3.28	28577	3.28	28823	3.28	29040	3.28	29615	3.28	77504	3.28	78336
3.282	35115	3.282	29712	3.282	28563	3.282	28821	3.282	29040	3.282	29611	3.282	77493	3.282	78290
3.283	35105	3.283	29686	3.283	28553	3.283	28826	3.283	29034	3.283	29602	3.283	77503	3.283	78284
3.285	35080	3.285	29660	3.285	28543	3.285	28831	3.285	29033	3.285	29605	3.285	77492	3.285	78264
3.287	35079	3.287	29671	3.287	28515	3.287	28829	3.287	29032	3.287	29622	3.287	77525	3.287	78276
3.288	35080	3.288	29674	3.288	28483	3.288	28807	3.288	29028	3.288	29618	3.288	77505	3.288	78282
3.29	35092	3.29	29670	3.29	28481	3.29	28784	3.29	29040	3.29	29613	3.29	77494	3.29	78289
3.292	35097	3.292	29673	3.292	28521	3.292	28802	3.292	29027	3.292	29618	3.292	77469	3.292	78311
3.293	35106	3.293	29679	3.293	28552	3.293	28847	3.293	29014	3.293	29629	3.293	77481	3.293	78347
3.295	35098	3.295	29673	3.295	28553	3.295	28869	3.295	29002	3.295	29642	3.295	77498	3.295	78384
3.297	35103	3.297	29676	3.297	28555	3.297	28847	3.297	29019	3.297	29655	3.297	77497	3.297	78368
3.298	35116	3.298	29653	3.298	28552	3.298	28829	3.298	29023	3.298	29656	3.298	77519	3.298	78318
3.3	35139	3.3	29648	3.3	28556	3.3	28825	3.3	29002	3.3	29657	3.3	77543	3.3	78272
3.302	35147	3.302	29651	3.302	28547	3.302	28844	3.302	28995	3.302	29627	3.302	77564	3.302	78259
3.303	35121	3.303	29686	3.303	28561	3.303	28830	3.303	29009	3.303	29610	3.303	77530	3.303	78275
3.305	35081	3.305	29693	3.305	28575	3.305	28824	3.305	29045	3.305	29602	3.305	77498	3.305	78307
3.307	35049	3.307	29680	3.307	28588	3.307	28839	3.307	29091	3.307	29601	3.307	77490	3.307	78328
3.308	35057	3.308	29664	3.308	28569	3.308	28846	3.308	29118	3.308	29581	3.308	77542	3.308	78334
3.31	35100	3.31	29676	3.31	28546	3.31	28843	3.31	29095	3.31	29548	3.31	77552	3.31	78324
3.312	35133	3.312	29696	3.312	28554	3.312	28845	3.312	29040	3.312	29516	3.312	77531	3.312	78313
3.313	35118	3.313	29709	3.313	28575	3.313	28835	3.313	29050	3.313	29521	3.313	77508	3.313	78314
3.315	35096	3.315	29713	3.315	28597	3.315	28862	3.315	29114	3.315	29566	3.315	77515	3.315	78276
3.317	35099	3.317	29715	3.317	28588	3.317	28854	3.317	29116	3.317	29609	3.317	77521	3.317	78238
3.318	35106	3.318	29713	3.318	28579	3.318	28853	3.318	29064	3.318	29643	3.318	77507	3.318	78227
3.32	35121	3.32	29695	3.32	28592	3.32	28822	3.32	29009	3.32	29629	3.32	77487	3.32	78269
3.322	35104	3.322	29673	3.322	28605	3.322	28836	3.322	29025	3.322	29609	3.322	77477	3.322	78329
3.323	35111	3.323	29671	3.323	28620	3.323	28857	3.323	29059	3.323	29563	3.323	77480	3.323	78360
3.325	35108	3.325	29687	3.325	28621	3.325	28870	3.325	29065	3.325	29563	3.325	77490	3.325	78369
3.327	35109	3.327	29695	3.327	28606	3.327	28846	3.327	29057	3.327	29578	3.327	77499	3.327	78349
[truncated: 4,943 more rows]

## Sheet: Fig.6e
Zr-TCPE-H		Zr-TCPE-L1-H		Zr-TCPE-L2-H		Zr-TCPE-DLI-H
time (min)	intensity	time (min)	intensity	time (min)	intensity	time (min)	intensity
0	30579	0	35645	0	42174	0	110431
0.002	30572	0.002	35673	0.002	42236	0.002	110453
0.003	30536	0.003	35666	0.003	42247	0.003	110458
0.005	30516	0.005	35603	0.005	42266	0.005	110435
0.007	30523	0.007	35579	0.007	42244	0.007	110417
0.008	30545	0.008	35602	0.008	42238	0.008	110424
0.01	30543	0.01	35646	0.01	42214	0.01	110429
0.012	30523	0.012	35651	0.012	42178	0.012	110462
0.013	30504	0.013	35633	0.013	42196	0.013	110488
0.015	30509	0.015	35624	0.015	42205	0.015	110487
0.017	30506	0.017	35642	0.017	42240	0.017	110459
0.018	30506	0.018	35672	0.018	42249	0.018	110424
0.02	30500	0.02	35677	0.02	42244	0.02	110399
0.022	30520	0.022	35644	0.022	42231	0.022	110382
0.023	30523	0.023	35631	0.023	42202	0.023	110356
0.025	30525	0.025	35632	0.025	42188	0.025	110367
0.027	30534	0.027	35630	0.027	42210	0.027	110368
0.028	30553	0.028	35619	0.028	42203	0.028	110388
0.03	30551	0.03	35623	0.03	42207	0.03	110408
0.032	30538	0.032	35630	0.032	42189	0.032	110432
0.033	30520	0.033	35627	0.033	42210	0.033	110425
0.035	30513	0.035	35625	0.035	42236	0.035	110386
0.037	30510	0.037	35640	0.037	42272	0.037	110338
0.038	30502	0.038	35632	0.038	42294	0.038	110313
0.04	30488	0.04	35624	0.04	42272	0.04	110327
0.042	30475	0.042	35620	0.042	42238	0.042	110317
0.043	30479	0.043	35649	0.043	42209	0.043	110323
0.045	30495	0.045	35645	0.045	42215	0.045	110287
0.047	30490	0.047	35623	0.047	42221	0.047	110283
0.048	30490	0.048	35604	0.048	42196	0.048	110266
0.05	30492	0.05	35611	0.05	42180	0.05	110254
0.052	30502	0.052	35594	0.052	42144	0.052	110244
0.053	30473	0.053	35573	0.053	42162	0.053	110216
0.055	30459	0.055	35556	0.055	42183	0.055	110215
0.057	30451	0.057	35551	0.057	42210	0.057	110190
0.058	30491	0.058	35566	0.058	42224	0.058	110179
0.06	30527	0.06	35599	0.06	42228	0.06	110156
0.062	30535	0.062	35639	0.062	42236	0.062	110179
0.063	30527	0.063	35641	0.063	42239	0.063	110166
0.065	30519	0.065	35615	0.065	42234	0.065	110160
0.067	30520	0.067	35595	0.067	42217	0.067	110157
0.068	30498	0.068	35590	0.068	42211	0.068	110189
0.07	30457	0.07	35586	0.07	42209	0.07	110173
0.072	30452	0.072	35590	0.072	42204	0.072	110152
0.073	30456	0.073	35596	0.073	42197	0.073	110130
0.075	30463	0.075	35582	0.075	42188	0.075	110120
0.077	30461	0.077	35559	0.077	42184	0.077	110087
0.078	30471	0.078	35549	0.078	42175	0.078	110098
0.08	30491	0.08	35561	0.08	42147	0.08	110149
0.082	30492	0.082	35560	0.082	42140	0.082	110153
0.083	30497	0.083	35556	0.083	42137	0.083	110072
0.085	30479	0.085	35548	0.085	42167	0.085	109960
0.087	30477	0.087	35538	0.087	42203	0.087	109936
0.088	30479	0.088	35535	0.088	42212	0.088	109941
0.09	30500	0.09	35545	0.09	42213	0.09	109979
0.092	30492	0.092	35576	0.092	42198	0.092	109984
0.093	30471	0.093	35565	0.093	42183	0.093	109979
0.095	30466	0.095	35548	0.095	42143	0.095	109941
0.097	30470	0.097	35541	0.097	42112	0.097	109913
0.098	30480	0.098	35565	0.098	42121	0.098	109934
0.1	30471	0.1	35612	0.1	42179	0.1	109945
0.102	30439	0.102	35640	0.102	42220	0.102	109965
0.103	30415	0.103	35604	0.103	42233	0.103	109993
0.105	30411	0.105	35541	0.105	42216	0.105	110035
0.107	30455	0.107	35507	0.107	42206	0.107	109994
0.108	30507	0.108	35540	0.108	42218	0.108	109895
0.11	30527	0.11	35569	0.11	42209	0.11	109815
0.112	30527	0.112	35575	0.112	42211	0.112	109801
0.113	30495	0.113	35578	0.113	42189	0.113	109816
0.115	30475	0.115	35576	0.115	42182	0.115	109802
0.117	30473	0.117	35581	0.117	42169	0.117	109771
0.118	30494	0.118	35563	0.118	42155	0.118	109737
0.12	30538	0.12	35569	0.12	42152	0.12	109727
0.122	30552	0.122	35597	0.122	42151	0.122	109715
0.123	30546	0.123	35621	0.123	42186	0.123	109703
0.125	30527	0.125	35615	0.125	42227	0.125	109684
0.127	30510	0.127	35595	0.127	42261	0.127	109705
0.128	30490	0.128	35572	0.128	42281	0.128	109726
0.13	30492	0.13	35564	0.13	42256	0.13	109731
0.132	30502	0.132	35545	0.132	42225	0.132	109693
0.133	30527	0.133	35543	0.133	42201	0.133	109662
0.135	30520	0.135	35557	0.135	42219	0.135	109658
0.137	30505	0.137	35553	0.137	42235	0.137	109639
0.138	30495	0.138	35560	0.138	42240	0.138	109612
0.14	30504	0.14	35546	0.14	42224	0.14	109579
0.142	30520	0.142	35553	0.142	42209	0.142	109571
0.143	30532	0.143	35541	0.143	42207	0.143	109591
0.145	30514	0.145	35534	0.145	42218	0.145	109613
0.147	30503	0.147	35531	0.147	42265	0.147	109642
0.148	30496	0.148	35533	0.148	42288	0.148	109581
0.15	30491	0.15	35529	0.15	42292	0.15	109527
0.152	30480	0.152	35517	0.152	42265	0.152	109482
0.153	30460	0.153	35512	0.153	42251	0.153	109500
0.155	30448	0.155	35541	0.155	42261	0.155	109509
0.157	30439	0.157	35558	0.157	42250	0.157	109528
0.158	30457	0.158	35559	0.158	42214	0.158	109529
0.16	30495	0.16	35495	0.16	42196	0.16	109511
0.162	30517	0.162	35452	0.162	42203	0.162	109523
0.163	30511	0.163	35428	0.163	42231	0.163	109527
0.165	30485	0.165	35460	0.165	42254	0.165	109490
0.167	30449	0.167	35488	0.167	42251	0.167	109383
0.168	30437	0.168	35503	0.168	42226	0.168	109341
0.17	30435	0.17	35485	0.17	42191	0.17	109363
0.172	30456	0.172	35449	0.172	42196	0.172	109403
0.173	30464	0.173	35450	0.173	42225	0.173	109373
0.175	30476	0.175	35474	0.175	42239	0.175	109367
0.177	30470	0.177	35513	0.177	42240	0.177	109358
0.178	30467	0.178	35524	0.178	42264	0.178	109365
0.18	30466	0.18	35521	0.18	42281	0.18	109322
0.182	30479	0.182	35504	0.182	42309	0.182	109271
0.183	30492	0.183	35494	0.183	42302	0.183	109291
0.185	30476	0.185	35483	0.185	42301	0.185	109335
0.187	30479	0.187	35501	0.187	42293	0.187	109348
0.188	30486	0.188	35484	0.188	42294	0.188	109287
0.19	30481	0.19	35472	0.19	42296	0.19	109235
0.192	30446	0.192	35445	0.192	42293	0.192	109235
0.193	30425	0.193	35459	0.193	42293	0.193	109244
0.195	30416	0.195	35463	0.195	42290	0.195	109205
0.197	30433	0.197	35466	0.197	42276	0.197	109179
0.198	30440	0.198	35464	0.198	42265	0.198	109152
0.2	30467	0.2	35473	0.2	42280	0.2	109175
0.202	30483	0.202	35497	0.202	42312	0.202	109134
0.203	30478	0.203	35514	0.203	42352	0.203	109116
0.205	30459	0.205	35522	0.205	42366	0.205	109067
0.207	30417	0.207	35507	0.207	42360	0.207	109064
0.208	30407	0.208	35501	0.208	42350	0.208	109037
0.21	30385	0.21	35490	0.21	42330	0.21	109035
0.212	30401	0.212	35509	0.212	42319	0.212	109030
0.213	30400	0.213	35513	0.213	42308	0.213	109044
0.215	30404	0.215	35506	0.215	42326	0.215	109059
0.217	30376	0.217	35458	0.217	42342	0.217	109067
0.218	30358	0.218	35419	0.218	42351	0.218	109035
0.22	30384	0.22	35422	0.22	42341	0.22	108991
0.222	30435	0.222	35446	0.222	42327	0.222	108969
0.223	30461	0.223	35451	0.223	42316	0.223	108936
0.225	30453	0.225	35463	0.225	42314	0.225	108907
0.227	30444	0.227	35458	0.227	42325	0.227	108877
0.228	30453	0.228	35465	0.228	42324	0.228	108868
0.23	30461	0.23	35451	0.23	42339	0.23	108845
0.232	30447	0.232	35442	0.232	42327	0.232	108821
0.233	30451	0.233	35450	0.233	42319	0.233	108830
0.235	30458	0.235	35456	0.235	42310	0.235	108857
0.237	30466	0.237	35485	0.237	42311	0.237	108850
0.238	30441	0.238	35498	0.238	42324	0.238	108846
0.24	30423	0.24	35499	0.24	42336	0.24	108832
0.242	30416	0.242	35474	0.242	42353	0.242	108843
0.243	30413	0.243	35468	0.243	42354	0.243	108819
0.245	30413	0.245	35460	0.245	42321	0.245	108796
0.247	30411	0.247	35453	0.247	42316	0.247	108780
0.248	30422	0.248	35439	0.248	42325	0.248	108770
0.25	30435	0.25	35451	0.25	42347	0.25	108783
0.252	30444	0.252	35449	0.252	42347	0.252	108782
0.253	30465	0.253	35431	0.253	42302	0.253	108783
0.255	30466	0.255	35413	0.255	42263	0.255	108748
0.257	30464	0.257	35402	0.257	42245	0.257	108704
0.258	30446	0.258	35414	0.258	42274	0.258	108680
0.26	30452	0.26	35430	0.26	42304	0.26	108706
0.262	30470	0.262	35455	0.262	42283	0.262	108743
0.263	30456	0.263	35463	0.263	42261	0.263	108722
0.265	30451	0.265	35486	0.265	42242	0.265	108664
0.267	30444	0.267	35489	0.267	42258	0.267	108602
0.268	30466	0.268	35469	0.268	42264	0.268	108598
0.27	30474	0.27	35443	0.27	42290	0.27	108632
0.272	30483	0.272	35428	0.272	42308	0.272	108661
0.273	30482	0.273	35413	0.273	42307	0.273	108638
0.275	30482	0.275	35385	0.275	42278	0.275	108592
0.277	30479	0.277	35387	0.277	42265	0.277	108545
0.278	30477	0.278	35412	0.278	42272	0.278	108500
0.28	30450	0.28	35436	0.28	42289	0.28	108486
0.282	30423	0.282	35427	0.282	42274	0.282	108496
0.283	30411	0.283	35422	0.283	42250	0.283	108535
0.285	30439	0.285	35405	0.285	42221	0.285	108505
0.287	30452	0.287	35401	0.287	42196	0.287	108450
0.288	30463	0.288	35382	0.288	42180	0.288	108423
0.29	30435	0.29	35363	0.29	42169	0.29	108412
0.292	30414	0.292	35361	0.292	42197	0.292	108371
0.293	30401	0.293	35378	0.293	42192	0.293	108330
0.295	30408	0.295	35390	0.295	42166	0.295	108289
0.297	30431	0.297	35382	0.297	42130	0.297	108276
0.298	30448	0.298	35345	0.298	42128	0.298	108252
0.3	30427	0.3	35345	0.3	42152	0.3	108231
0.302	30414	0.302	35350	0.302	42192	0.302	108211
0.303	30403	0.303	35354	0.303	42190	0.303	108209
0.305	30432	0.305	35345	0.305	42188	0.305	108225
0.307	30445	0.307	35361	0.307	42156	0.307	108227
0.308	30450	0.308	35393	0.308	42165	0.308	108215
0.31	30447	0.31	35406	0.31	42197	0.31	108194
0.312	30425	0.312	35381	0.312	42238	0.312	108219
0.313	30406	0.313	35393	0.313	42270	0.313	108176
0.315	30388	0.315	35419	0.315	42273	0.315	108123
0.317	30389	0.317	35421	0.317	42254	0.317	108038
0.318	30397	0.318	35387	0.318	42229	0.318	107993
0.32	30389	0.32	35346	0.32	42206	0.32	107998
0.322	30404	0.322	35321	0.322	42194	0.322	107993
0.323	30403	0.323	35310	0.323	42183	0.323	108001
0.325	30408	0.325	35358	0.325	42166	0.325	107987
0.327	30406	0.327	35375	0.327	42113	0.327	107952
0.328	30393	0.328	35409	0.328	42091	0.328	107915
0.33	30385	0.33	35367	0.33	42101	0.33	107856
0.332	30358	0.332	35355	0.332	42141	0.332	107831
0.333	30355	0.333	35327	0.333	42159	0.333	107797
0.335	30367	0.335	35338	0.335	42146	0.335	107819
0.337	30380	0.337	35370	0.337	42152	0.337	107818
0.338	30393	0.338	35384	0.338	42133	0.338	107804
0.34	30395	0.34	35374	0.34	42110	0.34	107731
0.342	30401	0.342	35368	0.342	42095	0.342	107719
0.343	30386	0.343	35376	0.343	42105	0.343	107706
0.345	30361	0.345	35393	0.345	42113	0.345	107701
0.347	30349	0.347	35390	0.347	42098	0.347	107666
0.348	30367	0.348	35388	0.348	42100	0.348	107657
0.35	30379	0.35	35369	0.35	42101	0.35	107653
0.352	30359	0.352	35331	0.352	42105	0.352	107611
0.353	30324	0.353	35323	0.353	42087	0.353	107565
0.355	30305	0.355	35337	0.355	42080	0.355	107506
0.357	30302	0.357	35374	0.357	42090	0.357	107470
0.358	30333	0.358	35379	0.358	42113	0.358	107455
0.36	30367	0.36	35353	0.36	42126	0.36	107438
0.362	30400	0.362	35333	0.362	42113	0.362	107410
0.363	30390	0.363	35294	0.363	42077	0.363	107388
0.365	30364	0.365	35303	0.365	42059	0.365	107412
0.367	30365	0.367	35323	0.367	42058	0.367	107435
0.368	30347	0.368	35346	0.368	42078	0.368	107431
0.37	30346	0.37	35376	0.37	42087	0.37	107386
0.372	30338	0.372	35372	0.372	42089	0.372	107385
0.373	30362	0.373	35351	0.373	42087	0.373	107367
0.375	30389	0.375	35303	0.375	42092	0.375	107323
0.377	30408	0.377	35310	0.377	42080	0.377	107286
0.378	30418	0.378	35341	0.378	42085	0.378	107257
0.38	30376	0.38	35381	0.38	42079	0.38	107269
0.382	30332	0.382	35354	0.382	42076	0.382	107245
0.383	30319	0.383	35360	0.383	42038	0.383	107204
0.385	30378	0.385	35346	0.385	42017	0.385	107157
0.387	30398	0.387	35328	0.387	42003	0.387	107093
[truncated: 6,333 more rows]

## Sheet: Fig.6f
Zr-TCPE-H				Zr-TCPE-L1-H				Zr-TCPE-L2-H				Zr-TCPE-DLI-H
[truncated: 5,596 more rows]

[truncated: 23 more sheets: Supplementary Figure13, Supplementary Figure14, Supplementary Figure 19, Supplementary Figure 21, Supplementary Figure 22, Supplementary Figure 23, Supplementary Figure 24, Supplementary Figure 35, Supplementary Figure 37, Supplementary Figure 38, Supplementary Figure 48, Supplementary Figure 52, Supplementary Figure 55, Supplementary Figure 56, Supplementary Figure 59, Supplementary Figure 60, Supplementary Figure 61, Supplementary Figure 62, Supplementary Figure 63, Supplementary Figure 64 …]
